# Supplementary material for: Factors associated with modern contraceptive use among sexually active youths attending secondary schools in Mbale City, Uganda
Source: PLOS Glob Public Health. 2025 Oct 3;5(10):e0005122. doi: 10.1371/journal.pgph.0005122 (PMC12494240; doi:10.1371/journal.pgph.0005122)
Supplement: S1 Data — (XLS) [file pgph.0005122.s001.xls]

## Sheet: Sheet1
Division	School	Class	sex	Religion	education	place_residence	boy_girl_friend	intercose	intercose_last_3months	Contraception	No_sexual_partners	Age_at_firstintercose	Last_intercose	Partner_age	Pregnant_impregnated	induced_abortion	pregnant_student	student_abortion	menstral_period	contraceptive	where_heard	Advice	Reasons	used_contraceptive	which_contraceptives	source_contraceptive	heard_others	which_other_ways	currently_contraceptive	buy	visited_facility	staffmembers_talk	discussed_FP	relationship	VAR00001	VAR00002
Industrial	Oxford	S2	Female	Catholic	S2	Commute from home	Yes	Yes	No	No	>=2		4-6 months ago		No		Yes	Yes	1 week after menstruation	Yes	Homes/Parents	Yes		Yes	Withdrawal method		No		No		No		Yes	Friend
Industrial	Mbale	S4	Female	Anglican	S4	Commute from home	Yes	Yes	Yes	No	>=2	10	1-3 months ago	11	No	No	Yes	Yes	I don't know	Yes	TV	No	May cause miscarriage	No			No		No		Yes	Yes	Yes	Boyfriend
Northern	Bugisu high	S6	Female	Anglican	S6	Commute from home	Yes	Yes	Yes	Yes	1	18	1-3 months ago	23	No	No	No	No	2 weeks after menstruation	Yes	Marie Stopes	Yes	Prevents unwanted pregnancy	Yes	Condoms	MarieStopes	Yes	Use of Panadol	Yes	Yes	Yes	Yes	Yes	Friend
Industrial	Nkoma	S3	Female	Catholic	S3	Commute from home	Yes	Yes	No	No	1	14	1-3 months ago	14	No	No	No	No	1 week after menstruation	Yes	School ( biology lessons)	Yes	Prevents unwanted pregnancy	Yes	Pills	Health facility	No		No	No	No	No	Yes	Boyfriend
Industrial	Mbale	S6	Male	Moslem	S6	Rent a room out within municipality	Yes	Yes	Yes	Yes	>=2	15	1-3 months ago	16	No		Yes	Yes	1 week after menstruation	Yes		No		Yes	Pills		No		Yes	Yes	Yes	Yes	No
Industrial	Mbale	S4	Male	Moslem	S4	Commute from home	Yes	Yes	Yes	Yes	>=2		1-3 months ago	15	Yes	Yes	Yes	No	I don't know	Yes	Hospital	Yes	Prevention of HIV	Yes	Condoms	Hospital	No		No		Yes	No	No
Industrial	Nkoma	S3	Female	Born Again	S3	Rent a room out within municipality	Yes	Yes	No	No	1	17	1-3 months ago	20	No	No	Yes	No	1 week after menstruation	No		No		Yes	Condoms	Bought from clinic	No		No		Yes	Yes	No
Industrial	Oxford	S3	Male	Catholic	S3	Commute from home	Yes	Yes	No	No	>=2	12	1-3 months ago	12	No		Yes	Yes	I don't know	Yes	Radio	Yes		No			No		No		No		No
Industrial	Nkoma	S3	Female	Born Again	S3	Rent a room out within municipality	Yes	Yes	No	No	1	15	1-3 months ago	17	No	No	No	No	I don't know	No		No	Dangerous to human life	No			No		No		No		No
Industrial	Nkoma	S6	Female	Others	S6	Rent a room out within municipality	Yes	Yes	No	No	1	15	More than a year	18	No		No	No	2 weeks after menstruation	Yes	Radio	Yes	Prevents unwanted pregnancy	No			No		No		Yes	No	No
Northern	Bugisu high	S6	Male	Catholic	S6	Commute from home	Yes	Yes	Yes	No	1	15	1-3 months ago	14	No	No	No	No	1 week after menstruation	Yes	School ( biology lessons)	No	It will increase the spread of HIV/AIDS or STDs	Yes	Condoms	Hospital	No		No	No	No	No	Yes	Relative
Industrial	Mbale High	S2	Male	Moslem	S2	Commute from home	No	Yes	No	No	1	19	More than a year	16	No	No	No	No	During menstruation	Yes	Radio	Yes	Prevents unwanted pregnancy	No			No		No	No	No	No	No
Industrial	Nkoma	S6	Male	Others	S6	Commute from home	Yes	Yes	No	No	1	17	4-6 months ago	16	No	No	No	No	I don't know	Yes	Health Centre	Yes		Yes	Condoms	Health facility	No		Yes	No	Yes	No	Yes	Girlfriend
Industrial	Mbale High	S3	Male	Catholic	S3	Commute from home	No	Yes	No	No	1		More than a year		No	No	No	No	1 week after menstruation	No		No		No			No		No		Yes	Yes	Yes	Friend
Industrial	Nkoma	S6	Male	Born Again	S6	Hostel	Yes	Yes	Yes	No	1	15	1-3 months ago	17	No	No	No	Yes	1 week after menstruation	Yes	School ( biology lessons)	Yes	Prevents unwanted pregnancy	Yes	Condoms	Health facility	No		No	No	No	No	Yes	Friend
Industrial	Mbale	S6	Male	Moslem	S6	Hostel	Yes	Yes	No	No	>=2	14	4-6 months ago	18	No	No	No	No	I don't know	No		Yes	Prevents unwanted pregnancy	Yes	Withdrawal method		No		No		No		No
Industrial	Mbale	S4	Male	Catholic	S4	Rent a room out within municipality	Yes	Yes	No	No	>=2	17	7-9 months ago	20	No	No	No	No	1 week after menstruation	No		Yes	Prevents unwanted pregnancy	Yes	Condoms		No		No		Yes	No	No
Industrial	Oxford	S3	Female	Moslem	S3	Commute from home	Yes	Yes	Yes	No	>=2	14	1-3 months ago	13	Yes	Yes	Yes	Yes	During menstruation	Yes	Hospital	No	Affects the reproductive system or organ	No			No		No		No		No
Industrial	Nkoma	S6	Male	Catholic	S6	Commute from home	No	Yes	No	No		20	4-6 months ago	23	No		Yes	Yes	2 weeks after menstruation	Yes	Marie Stopes	Yes	Prevents unwanted pregnancy	Yes	Condoms	Lodges and Gest house	Yes	Breastfeeding	No		Yes	No	No
Industrial	Oxford	S2	Male	Catholic	S2	Commute from home	Yes	Yes	No	No	>=2	14	4-6 months ago	13	Yes	Yes	Yes	No	I don't know	No		Yes	Prevents unwanted pregnancy	Yes	Condoms	Bought from clinic	No		Yes	Yes	No		No
Industrial	Nkoma	S4	Female	Catholic	S4	Commute from home	Yes	Yes	Yes	No	>=2	13	4-6 months ago	12	No	No	No	No	1 week after menstruation	Yes	Homes/Parents	Yes	Prevents unwanted pregnancy	Yes	Withdrawal method		Yes		No		No	No	Yes	Friend
Industrial	Mbale	S5	Male	Moslem	S5	Commute from home	Yes	Yes	No	No	1	19	10-12 months ago	17	No		No	No	1 week after menstruation	Yes	School ( biology lessons)	Yes		Yes	Condoms	Hospital	No		No		No		Yes	Girlfriend
Industrial	Oxford	S3	Female	Moslem	S3	Commute from home	Yes	Yes	Yes	Yes	1		1-3 months ago	20	No	No	No	No	2 weeks after menstruation	Yes	Hospital	Yes	Prevents unwanted pregnancy	Yes	Injections		No		No		No		No
Industrial	Nkoma	S6	Male	Anglican	S6	Commute from home	Yes	Yes	Yes	Yes	>=2	17	1-3 months ago	15	Yes	No	No	Yes	2 weeks after menstruation	Yes	Hospital	Yes	Prevention of HIV	Yes	Condoms	Hospital	No		Yes	No	Yes	No	No
Industrial	Nkoma	S6	Female	Born Again	S6	Rent a room out within municipality	Yes	Yes	Yes	Yes	1	18	1-3 months ago	19	No	No	No	No	1 week after menstruation	Yes	Hospital	Yes		Yes	Periodic abstinence		No		Yes	Yes	Yes	Yes	No
Industrial	Mbale	S2	Male	Born Again	S2	Commute from home	Yes	Yes	No	No	>=2	6	More than a year	5	No		Yes	Yes	I don't know	Yes	Hospital	Yes	Prevention of HIV	No			No		No		No	No	No
Industrial	Wanale	S5	Female	Born Again	S5	Commute from home	Yes	Yes		No	1	17	4-6 months ago	18	No	No	Yes	Yes	During menstruation	No		Yes	Prevents unwanted pregnancy	No			Yes	Emergency pill	No		Yes	Yes	Yes	Boyfriend
Industrial	Mbale	S4	Female	Anglican	S4	Commute from home	No	Yes	No	Yes	1	16	1-3 months ago	21	No		Yes	Yes	I don't know	Yes	Homes/Parents	No		Yes	Condoms		Yes		Yes	Yes	Yes	Yes	Yes
Industrial	Oxford	S5	Male	Moslem	S5	Rent a room out within municipality	No	Yes	No	No		13	10-12 months ago		No		Yes	Yes	I don't know	No		No		No			No		No		No		No
Industrial	Mbale	S2	Female	Born Again	S2	Commute from home	Yes	Yes	No	No	>=2	10	More than a year	10	No		No	No	I don't know	No		No	May lead to cancer of the uterus	No			No		No		No		No
Industrial	Oxford	S2	Female	Others	S2	Rent a room out within municipality	Yes	Yes	Yes	Yes	>=2		1-3 months ago		No	No	Yes	Yes	I don't know	Yes	School ( biology lessons)	No	I don't know contraception	Yes	Pills		No		No		No		No
Industrial	Mbale	S3	Male	Catholic	S3	Hostel	No	Yes	No	No	>=2		1-3 months ago		No	No	Yes	Yes	1 week after menstruation	Yes	Marie Stopes	No	Some of the contraceptives cause diseases	Yes	Condoms		No		No		Yes	No	No
Industrial	Nkoma	S4	Female	Catholic	S4	Hostel	Yes	Yes	No	No	1				No	No	No	No	1 week after menstruation	No		Yes		No			No		No		No	No	No
Industrial	Nkoma	S6	Male	Anglican	S6	Rent a room out within municipality	Yes	Yes	No	No	>=2	20	4-6 months ago	16	Yes	Yes	No	No	During menstruation	No		No		Yes	Condoms	Health facility	No		No		Yes	Yes	No
Industrial	Nkoma	S4	Male	Anglican	S4	Rent a room out within municipality	No	Yes	No	No	1	16	More than a year	15	No	No	No	Yes	I don't know	No		No		Yes	Condoms	Health facility	No		No		No	No	No
Industrial	Oxford	S3	Male	Born Again	S3	Commute from home	Yes	Yes	Yes	No	>=2	15	1-3 months ago	15	No		No	No	I don't know	No		Yes	Prevention of HIV	No			No		No		No		No
Industrial	Nkoma	S3	Male	Anglican	S3	Rent a room out within municipality	Yes	Yes	No	No	1	9	More than a year		No		Yes	No	I don't know	No		Yes	Prevents unwanted pregnancy	No			No		No		No	No	No
Industrial	Mbale High	S4	Female	Catholic	S4	Commute from home	No	Yes	No	No	1	17	7-9 months ago	19	No	No	Yes	Yes	2 weeks after menstruation	Yes	Homes/Parents	Yes	Prevents unwanted pregnancy	Yes	Withdrawal method		No		No	Yes	No	No	No
Industrial	Nkoma	S3	Male	Moslem	S3	Commute from home	Yes	Yes	No	No	1	17	4-6 months ago	15	No		Yes	No	2 weeks after menstruation	Yes	TV	Yes	Prevents unwanted pregnancy	Yes	Condoms	Hospital	No		Yes	No	No		No
Industrial	Nkoma	S6	Female	Moslem	S6	Hostel	Yes	Yes	No	No	1		More than a year	20	No		No	No	1 week after menstruation	No		Yes	Prevents unwanted pregnancy	No			No		No		No	No	No
Industrial	Nkoma	S3	Female	Catholic	S3	Hostel	Yes	Yes	Yes	Yes	1	12	4-6 months ago	16	No	No	No	No	I don't know	No		Yes	Prevents unwanted pregnancy	Yes	IUD		No		Yes		Yes	Yes	Yes
Northern	Bugisu High	S2	Male	Moslem	S2	Rent a room out within municipality	Yes	Yes	No	No	>=2	11	1-3 months ago	10	No	No	Yes	Yes	2 weeks after menstruation	Yes		Yes	Prevention of HIV	Yes	Condoms		No		Yes		Yes	Yes	Yes	Girlfriend
Industrial	Mbale	S5	Male	Moslem	S5	Commute from home	Yes	Yes	No	No	1	19	7-9 months ago	18	No		Yes	Yes	I don't know	Yes	School ( biology lessons)	Yes	Prevents unwanted pregnancy	Yes	Condoms	Hospital	No		No		No		No
Industrial	Oxford	S3	Male	Catholic	S3	Commute from home	Yes	Yes	No	No	>=2	16	7-9 months ago	16	No		No	No	I don't know	No		No	I don't know contraception	Yes	Condoms	Health facility	No		No		Yes	Yes	No
Industrial	Nkoma	S3	Female	Anglican	S3	Rent a room out within municipality	Yes	Yes	No	Yes	1	18	4-6 months ago	20	No	No	No	No	1 week after menstruation	Yes	Hospital	Yes	Prevents unwanted pregnancy	Yes	Injections	Hospital	No		Yes	Yes	Yes	No	Yes	Friend
Industrial	Mbale	S5	Male	Anglican	S5	Commute from home	No	Yes	No	No		19	10-12 months ago	18	No		No	No	1 week after menstruation	No		Yes	Prevents unwanted pregnancy	No			No		No		No	No	No
Industrial	Oxford	S6	Female	Born Again	S6	Commute from home	No	Yes	No	No					No		Yes	Yes	I don't know	Yes	Radio	No	Dangerous to human life	No			No		No		No		No
Industrial	Mbale	S5	Male	Anglican	S5	Commute from home	Yes	Yes	No	No	1				No		No	No	I don't know	No		Yes	Prevention of HIV	No			No		No		No		No
Industrial	Mbale	S5	Male	Anglican	S5	Commute from home	Yes	Yes	Yes	Yes	1	18	1-3 months ago	14	Yes	Yes	Yes	Yes	I don't know	Yes	Radio	Yes	Prevents unwanted pregnancy	Yes	Withdrawal method		No		No		Yes	No	No
Industrial	Mbale	S5	Male	Catholic	S5	Commute from home	No	Yes	No	No	>=2	20	1-3 months ago	18	No	No	No	No	I don't know	No		Yes	Prevents unwanted pregnancy	Yes	Condoms		No		No		No		No
Industrial	Oxford	S2	Female	Moslem	S2	Commute from home	Yes	Yes	No	No	1		4-6 months ago		No		No	No	1 week after menstruation	Yes	Homes/Parents	Yes	Prevents unwanted pregnancy	Yes	Condoms	Bought from clinic	No		Yes	Yes	Yes	Yes	Yes	Boyfriend
Industrial	Nkoma	S5	Male	Catholic	S5	Rent a room out within municipality	Yes	Yes	No	No	>=2	18	4-6 months ago	16	No		No	No	2 weeks after menstruation	Yes	Radio	Yes	Prevents unwanted pregnancy	No			No		Yes	No	No	No	Yes	Relative
Industrial	Nkoma	S3	Male	Moslem	S3	Rent a room out within municipality	Yes	Yes	No	No	1	17	4-6 months ago	16	No	No	No	No	I don't know	Yes	Radio	No		No			No		No		Yes	Yes	Yes	Girlfriend
Industrial	Nkoma	S3	Male	Catholic	S3	Commute from home	Yes	Yes	No	No					No	No	No	No	I don't know	No		No		No			No		No		No		No
Industrial	Nkoma	S6	Male	Anglican	S6	Rent a room out within municipality	Yes	Yes	Yes	No	>=2	16	4-6 months ago	14	No	No	No	No	During menstruation	No		No		No			No		No		No		No
Industrial	Nkoma	S6	Male	Born Again	S6	Rent a room out within municipality	Yes	Yes	Yes	Yes	>=2		1-3 months ago		No		No	No	I don't know	Yes	Hospital	Yes	To avoid STDs	Yes	Withdrawal method		No		Yes	Yes	Yes	No	Yes
Industrial	Nkoma	S5	Male	Anglican	S5	Rent a room out within municipality	Yes	Yes	Yes	Yes	>=2	12	1-3 months ago	15	No	No	Yes	Yes	I don't know	Yes	School ( biology lessons)	No		Yes	Withdrawal method
Industrial	Nkoma	S5	Female	Born Again	S5	Commute from home	Yes	Yes	No	No	1	18	10-12 months ago	22	No		Yes	No	2 weeks after menstruation	Yes	Health Centre	Yes	Prevents unwanted pregnancy	Yes	Condoms	Bought from clinic	No		No		No	No	No
Industrial	Oxford	S3	Female	Born Again	S3	Commute from home	Yes	Yes	No	No	1		1-3 months ago	20	No		No	No	2 weeks after menstruation	Yes	Hospital	No		Yes	Condoms		No		No		Yes	Yes	No
Industrial	Nkoma	S6	Male	Anglican	S6	Commute from home	Yes	Yes	No	No	1	18	10-12 months ago	16	No	No	No	Yes	I don't know	No		Yes	Prevents unwanted pregnancy	No			No		No		No	No	No
Industrial	Nkoma	S6	Male	Anglican	S6	Commute from home	Yes	Yes	Yes	No	>=2	18	1-3 months ago	17	No	No	No	No	I don't know	Yes	Health Centre	Yes	prevention of HIV and unwanted pregnanacy	Yes	Condoms	Bought from clinic	No		Yes	Yes	Yes	Yes	No
Northern	Bugisu High	S3	Female	Catholic	S3	Hostel	Yes	Yes	Yes	Yes	1		More than a year	16	No		Yes	No	During menstruation	No		Yes	Prevention of HIV	Yes	Condoms		No		No		No	No	No
Industrial	Mbale	S6	Male	Catholic	S6	Hostel	Yes	Yes	Yes	No	1	18	1-3 months ago	17	No		No	No	During menstruation	Yes	Hospital	Yes	Prevents unwanted pregnancy	No			Yes	Counting days after menstruation	No		No		No
Industrial	Nkoma	S3	Male	Moslem	S3	Commute from home	Yes	Yes	No	No	1	16	7-9 months ago	16	No	No	No	No	During menstruation	Yes	Radio	No		No			No		No	No	Yes	No	No	Doctor
Industrial	Nkoma	S6	Male	Anglican	S6	Rent a room out within municipality	Yes	Yes	No	No	>=2	16	10-12 months ago	12	No	No	No	No	2 weeks after menstruation	Yes	Hospital	Yes	Prevents unwanted pregnancy	Yes	Condoms	Hospital	No		No	No	No	Yes	Yes	Friend
Industrial	Mbale High	S2	Female	Born Again	S2	Hostel	Yes	Yes	No	No	1	16	7-9 months ago	15	Yes	Yes	No	No	1 week after menstruation	No		Yes	Prevents unwanted pregnancy	Yes	Condoms	Bought from clinic	No		No		No	No	No
Industrial	Mbale	S5	Male	Others	S5	Hostel	Yes	Yes	Yes	No	>=2	9	1-3 months ago	8	No	No	No	No	2 weeks after menstruation	No		No		Yes	Condoms		No		No		No	No	No
Industrial	Nkoma	S6	Male	Moslem	S6	Commute from home	Yes	Yes	Yes	No	>=2	12	1-3 months ago	15	No		No	No	I don't know	Yes	Hospital	Yes	To avoid STDs	Yes	Condoms	Bought from clinic	Yes	Vasectomy	No		Yes	Yes	Yes	Relative
Industrial	Nkoma	S6	Male	Moslem	S6	Commute from home	Yes	Yes	Yes	Yes	>=2		4-6 months ago	17	No	No	Yes	Yes	2 weeks after menstruation	No		No		No			No		No		No		No
Industrial	Oxford	S2	Male	Moslem	S2	Hostel	Yes	Yes	No	No		17	1-3 months ago	15	No		Yes	Yes	I don't know	No		No		No			No		No		Yes	Yes	No
Industrial	Nkoma	S6	Male	Moslem	S6	Rent a room out within municipality	No	Yes	No	No	1	16	10-12 months ago	17	No	No	No	No	I don't know	Yes	Radio	No		Yes	Condoms	AIC	Yes	Use of Panadol	No	No	No	No	No
Industrial	Mbale	S2	Male	Catholic	S2	Commute from home	Yes	Yes	Yes	No	>=2	12	1-3 months ago	14	No	No	Yes	Yes	During menstruation	Yes	School ( biology lessons)	No		Yes	Condoms	Health facility	No		Yes	Yes	No		Yes	Girlfriend
Industrial	Nkoma	S3	Male	Moslem	S3	Commute from home	Yes	Yes	Yes	No	>=2				Yes	No	No	No	I don't know	No		No		No			No		No		No	No	No
Industrial	Mbale	S2	Male	Born Again	S2	Commute from home	Yes	Yes	Yes	No	1	8	More than a year		Yes	Yes	Yes	Yes	During menstruation	No		Yes	To avoid STDs	Yes	Condoms	Hospital	No		No		No		Yes	Girlfriend
Industrial	Mbale	S4	Male	Others	S4	Hostel	Yes	Yes	Yes	Yes	1	16	1-3 months ago	14	No	No	No	No	I don't know	Yes	Health Centre	Yes	Prevents unwanted pregnancy	Yes	Condoms		No		No		No		Yes	Friend
Industrial	Mbale	S2	Male	Born Again	S2	Rent a room out within municipality	Yes	Yes	No	No	1	15		14	No	No	No	No	During menstruation	No		No	Still young	No			No		No		Yes	Yes
Industrial	Nkoma	S4	Female	Catholic	S4	Rent a room out within municipality	Yes	Yes	No	No	1	17	10-12 months ago	20	No	No	No	No	I don't know	Yes	Hospital	Yes	Prevents unwanted pregnancy	Yes	Condoms	Hospital	No		No		No		No
Industrial	Mbale High	S2	Male	Catholic	S2	Hostel	Yes	Yes	No	No	>=2	14	More than a year	14	Yes	Yes	Yes	Yes	I don't know	No		No		No			No		Yes	Yes	No	No	No
Industrial	Nkoma	S3	Female	Born Again	S3	Hostel	Yes	Yes	No	No	1	17	4-6 months ago	17	No	No	No	No	1 week after menstruation	Yes	School ( biology lessons)	No	Dangerous to human life	Yes	Condoms	Brought by boyfriend/girlfriend	Yes	Counting days after menstruation	No		No		Yes	Boyfriend
Industrial	Oxford	S6	Male	Catholic	S6	Commute from home	Yes	Yes	Yes	No					No		No	No	2 weeks after menstruation	Yes	Radio	Yes	Prevents unwanted pregnancy	Yes	Condoms	Bought from clinic	Yes	Use of Panadol	No		No		No
Industrial	Mbale High	S2	Male	Anglican	S2	Hostel	Yes	Yes	Yes	No	>=2		10-12 months ago	17	No	No	No	No	1 week after menstruation	No		No		No			No		No		Yes	Yes	No
Industrial	Nkoma	S3	Female	Born Again	S3	Rent a room out within municipality	Yes	Yes	No	No	>=2	18	10-12 months ago	20	No	No	No	Yes	1 week after menstruation	No		No	Dangerous to human life	No			No		No		No	No	No
Industrial	Nkoma	S6	Male	Moslem	S6	Commute from home	Yes	Yes	No	No	>=2	15	More than a year	17	No	No	Yes	Yes	1 week after menstruation	Yes	School ( biology lessons)	Yes	Prevention of HIV	Yes	Condoms	Bought from clinic	No		No	No	Yes	Yes	Yes	Girlfriend
Industrial	Oxford	S3	Male	Moslem	S3	Rent a room out within municipality	Yes	Yes	Yes	No	>=2		1-3 months ago	18	Yes	No	Yes	Yes	I don't know	Yes	School ( biology lessons)	Yes	Prevention of HIV	Yes	Condoms	Hospital	No		Yes	Yes	Yes	Yes	No
Industrial	Nkoma	S3	Male	Anglican	S3	Rent a room out within municipality	Yes	Yes	Yes	No	>=2	14	1-3 months ago	11	No	No	Yes	Yes	I don't know	No		No	Dangerous to human life	No			No		No		Yes	Yes	No
Industrial	Nkoma	S3	Male	Catholic	S3	Rent a room out within municipality	Yes	Yes	Yes	No	1				No	No	No	No	I don't know	No		Yes		No			No		No		Yes	Yes	No
Industrial	Nkoma	S3	Male	Anglican	S3	Rent a room out within municipality	No	Yes	No	No		9	More than a year	7	No	No	No	No	During menstruation	Yes	Radio	Yes	Prevents unwanted pregnancy	No			No		Yes	Yes	Yes	Yes	Yes	Girlfriend
Industrial	Mbale	S2	Male	Moslem	S2	Rent a room out within municipality	No	Yes	Yes	Yes	1	13	1-3 months ago	12	No		No	No	I don't know	Yes	TV	Yes	Prevents unwanted pregnancy	Yes	Withdrawal method		No		No		No		No
Northern	Bugisu High	S2	Female	Catholic	S2	Hostel	Yes	Yes	No	No	1		10-12 months ago		No	No	No	No	1 week after menstruation	Yes	Health Centre	Yes					No		No		No		No
Industrial	Nkoma	S6	Female	Born Again	S6	Commute from home	Yes	Yes	No	No	1				No	No	No	No	1 week after menstruation	Yes	Hospital	Yes	Prevents unwanted pregnancy	No			Yes	Counting days after menstruation	No	No	No	No	No
Industrial	Nkoma	S3	Male	Moslem	S3	Commute from home	Yes	Yes	No	No	1	15	7-9 months ago	16	No	Yes	Yes	Yes	1 week after menstruation	No		Yes	Prevents unwanted pregnancy	Yes	Condoms	Brought by boyfriend/girlfriend	No		No		No	Yes	Yes	Relative
Industrial	Mbale High	S4	Male	Anglican	S4	Rent a room out within municipality	Yes	Yes	No	No	1	17	4-6 months ago	16	Yes	No	No	No	I don't know	Yes	School ( biology lessons)	Yes	Prevention of HIV	Yes	Condoms	Hospital	No		Yes		Yes	Yes	Yes	Girlfriend
Industrial	Nkoma	S4	Male	Anglican	S4	Commute from home	Yes	Yes	Yes	No	>=2	12	1-3 months ago	12	No	No	Yes	No	1 week after menstruation	Yes	Health Centre	Yes	Prevents unwanted pregnancy	Yes	Condoms	Hospital	No		No		Yes	Yes	Yes	Doctor
Industrial	Nkoma	S6	Male	Catholic	S6	Commute from home	Yes	Yes	Yes	Yes	>=2	12	1-3 months ago	10	No	No	No	No	I don't know	Yes	Radio	Yes	Prevents unwanted pregnancy	Yes	Condoms	Hospital	No		No	No	No	No	No
Northern	Bugisu high	S5	Male	Moslem	S5	Commute from home	Yes	Yes	Yes	No	>=2	12	1-3 months ago	9	Yes	Yes	Yes	Yes	2 weeks after menstruation	Yes	Hospital	Yes	Prevents unwanted pregnancy	Yes	Condoms	Hospital	No		No	No	Yes	Yes	Yes	Doctor
Industrial	Oxford	S3	Male	Moslem	S3	Commute from home	Yes	Yes	Yes	No	1		More than a year	16	Yes	No	Yes	Yes	I don't know	Yes		Yes		Yes	Withdrawal method		No		Yes	Yes	Yes	Yes	Yes	Girlfriend
Industrial	Nkoma	S5	Male	Anglican	S5	Hostel	Yes	Yes	Yes	Yes	>=2	14	1-3 months ago	13	No	No	No	No	1 week after menstruation	Yes	Hospital	Yes	Prevents unwanted pregnancy	Yes	Condoms		Yes	Emergency pill	No		Yes	Yes	Yes	Doctor
Industrial	Nkoma	S3	Male	Moslem	S3	Commute from home	Yes	Yes	Yes	No	>=2	15	1-3 months ago	18	No		No	No	2 weeks after menstruation	No		Yes		Yes	Condoms		No		Yes	Yes	Yes	No	No
Industrial	Nkoma	S3	Female	Catholic	S3	Commute from home	Yes	Yes	No	No	1	14	1-3 months ago	14	No	No	No	No	1 week after menstruation	Yes	Radio	Yes	Prevents unwanted pregnancy	No			No		No		Yes	No	No
Northern	Bugisu high	S4	Male	Moslem	S4	Rent a room out within municipality	Yes	Yes	Yes	No	1	14	1-3 months ago	14	Yes	No	No	No	1 week after menstruation	Yes	Health Centre	Yes	Prevents unwanted pregnancy	Yes	Condoms	Health facility	No		Yes	No	Yes	Yes	Yes	Girlfriend
Industrial	Mbale	S3	Male	Catholic	S3	Commute from home	Yes	Yes	No	No	1	14	More than a year	14	No	No	Yes	Yes	I don't know	Yes	Hospital	Yes	Prevents unwanted pregnancy	No			No		No		No		No
Industrial	Nkoma	S6	Female	Moslem	S6	Commute from home	Yes	Yes		No	1	15	1-3 months ago	20	Yes	Yes	No	No	1 week after menstruation	Yes	Homes/Parents	Yes	Prevents unwanted pregnancy	Yes	Condoms	Health facility	No		No		No	No	No
Industrial	Mbale	S4	Female	Catholic	S4	Commute from home	No	Yes	No	No					No	No		No	I don't know	Yes	School ( biology lessons)	Yes	Prevents unwanted pregnancy	No			No		No		No		No
Industrial	Nkoma	S5	Male	Moslem	S5	Commute from home	Yes	Yes	Yes	No	1	17	1-3 months ago	16	No	No	Yes	No	I don't know	Yes	Hospital	No	Dangerous to human life	Yes	Withdrawal method		No		No		Yes	Yes	Yes	Boyfriend
Industrial	Nkoma	S4	Male	Moslem	S4	Rent a room out within municipality	Yes	Yes	Yes	No	>=2	14	4-6 months ago	13	No	No	Yes	Yes	1 week after menstruation	Yes	Radio	Yes	Dangerous to human life	No	Periodic abstinence		No		No		No	No	Yes	Girlfriend
Industrial	Nkoma	S4	Male	Moslem	S4	Commute from home	Yes	Yes	Yes	Yes	>=2	16	10-12 months ago	20	No	Yes	Yes	Yes	During menstruation	Yes	Health Centre	Yes	Prevents unwanted pregnancy	Yes	Condoms	Health facility	No		Yes	Yes	Yes	Yes	Yes	Girlfriend
Industrial	Mbale	S5	Male	Others	S5	Hostel	Yes	Yes	No	No	>=2		4-6 months ago	16	No	No	Yes	Yes	2 weeks after menstruation	Yes	Health Centre	Yes	Prevents unwanted pregnancy	Yes	Condoms	Health facility	No		No		Yes	Yes	Yes	Girlfriend
Industrial	Mbale	S5	Male	Moslem	S5	Commute from home	Yes	Yes	Yes	Yes	1	16	4-6 months ago		No		Yes	Yes	I don't know	Yes	Homes/Parents	Yes	Prevention of HIV	Yes	Condoms	Bought from clinic	Yes	Use of Panadol	No		Yes	Yes	Yes	Relative
Industrial	Nkoma	S3	Female	Born Again	S3	Commute from home	Yes	Yes	No	No	1	14	1-3 months ago	15	No	No	No	No	I don't know	No		No	Dangerous to human life	No			No		No		No	No	No
Industrial	Mbale	S4	Male	Catholic	S4	Hostel	Yes	Yes	No	No		15	1-3 months ago	17	No		Yes	Yes	I don't know	Yes	TV	Yes	Prevention of HIV	Yes	Condoms	Hospital	No				No		Yes	Girlfriend
Industrial	Nkoma	S4	Male	Catholic	S4	Commute from home	No	Yes	Yes	No	1	10	1-3 months ago	15	No	No	No	No	I don't know	Yes		No		No			No		No		No	No	Yes	Friend
Industrial	Mbale High	S2	Male	Catholic	S2	Commute from home	Yes	Yes	Yes	No	1	18	7-9 months ago	16	Yes	Yes	No	Yes	During menstruation	Yes	School guidance and counselling	Yes	Prevents unwanted pregnancy	Yes	Condoms	Brought by boyfriend/girlfriend
Industrial	Oxford	S6	Male	Catholic	S6	Rent a room out within municipality	Yes	Yes	No	No	1	18	More than a year	18	No		Yes	Yes	I don't know	Yes	Hospital	Yes	Prevents unwanted pregnancy	No			No		No		No		No
Industrial	Mbale High	S5	Male	Born Again	S5	Commute from home	Yes	Yes	Yes	No	1	16	More than a year	14	No	No	Yes	Yes	During menstruation	Yes	TV	Yes	Prevents unwanted pregnancy	No			Yes	Counting days after menstruation	No		No	No	Yes	Friend
Industrial	Mbale	S2	Male	Moslem	S2	Hostel	No	Yes	No	No	1	7	More than a year	7	No	No	No	No	I don't know	No		Yes	Prevents unwanted pregnancy	No			No		No		No		No
Industrial	Oxford	S4	Male	Anglican	S4	Rent a room out within municipality	Yes	Yes	No	No	1	18	1-3 months ago	18	No	No	No	No	1 week after menstruation	No		Yes	Prevents unwanted pregnancy	No			No		No		Yes	Yes	No
Industrial	Mbale	S3	Male	Born Again	S3	Commute from home	No	Yes	No	No	>=2	15	More than a year	16	No	No		No	I don't know	No		Yes	To avoid STDs	No			No		No		No		No
Industrial	Nkoma	S6	Male	Anglican	S6	Commute from home	Yes	Yes	No	No	1	17	10-12 months ago	16	No		No	No	I don't know	No		No		No			No		No		No		No
Industrial	Oxford	S3	Male	Anglican	S3	Rent a room out within municipality	Yes	Yes	Yes	No	>=2	15	1-3 months ago	14	No	No	No	No	During menstruation	No		Yes	Prevents unwanted pregnancy	Yes	Condoms	Hospital	No		No		No		Yes	Girlfriend
Industrial	Nkoma	S3	Male	Born Again	S3	Commute from home	Yes	Yes	No	No	1	18	1-3 months ago	17	No	No	Yes	Yes	2 weeks after menstruation	Yes	Health Centre	Yes	Prevents unwanted pregnancy	Yes	Condoms	Hospital	No		No		Yes	Yes	Yes	Friend
Industrial	Nkoma	S3	Male	Moslem	S3	Commute from home	Yes	Yes	Yes	Yes	1	17	1-3 months ago	17	No	No	No	No	I don't know	Yes	Health Centre	Yes	Prevention of HIV	Yes	Condoms	Hospital	No		Yes	Yes	Yes	Yes	No
Northern	Bugisu high	S5	Male	Others	S5	Hostel	Yes	Yes	Yes	Yes	>=2	10	1-3 months ago	17	Yes	No	Yes	Yes	2 weeks after menstruation	Yes	Hospital	Yes	Prevents unwanted pregnancy	Yes	Condoms	Hospital	No		Yes	Yes	Yes	Yes	Yes	Girlfriend
Industrial	Nkoma	S5	Male	Moslem	S5	Rent a room out within municipality	Yes	Yes	No	No	>=2	17	7-9 months ago	15	No	No	No	No	1 week after menstruation	Yes	Hospital	Yes	Prevents unwanted pregnancy	Yes	Condoms	Bought from clinic	No		No		Yes	Yes	Yes	Girlfriend
Industrial	Mbale	S5	Female	Others	S5	Rent a room out within municipality	No	Yes	Yes	No	>=2	7	1-3 months ago	5	Yes	No	No	No	2 weeks after menstruation	Yes	Hospital	Yes	Prevents unwanted pregnancy	Yes	Withdrawal method		No		No		No		Yes	Teacher
Industrial	Nkoma	S3	Male	Born Again	S3	Commute from home	Yes	Yes	No	No	1	10	More than a year	15	No		Yes	No	1 week after menstruation	Yes	School ( biology lessons)	Yes	Prevents unwanted pregnancy	No			No		No				Yes	Girlfriend
Industrial	Oxford	S3	Female	Born Again	S3	Commute from home	Yes	Yes	No	No	1	16	More than a year		No		Yes	No	I don't know	Yes	Homes/Parents	Yes	Prevention of HIV	Yes	Withdrawal method		No		No		No		No
Industrial	Mbale	S6	Male	Catholic	S6	Commute from home	Yes	Yes	No	No	>=2				No		No	No	I don't know	No		No		No			No		No		Yes	Yes	Yes	Girlfriend
Industrial	Oxford	S3	Female	Catholic	S3	Rent a room out within municipality	Yes	Yes	No	No	1	17	7-9 months ago	19	No		Yes	Yes	During menstruation	No		Yes	Prevents unwanted pregnancy	No			No		No		No		No
Industrial	Nkoma	S6	Male	Others	S6	Rent a room out within municipality	No	Yes	No	No	1	18	More than a year	17	No	No	Yes	No	2 weeks after menstruation	Yes	Radio	Yes	prevention of HIV and unwanted pregnanacy	No			No		No	No	No	No	Yes	Friend
Industrial	Mbale High	S2	Male	Moslem	S2	Commute from home	No	Yes	No	No	1	5	More than a year	6		No	No	No	1 week after menstruation	Yes	School ( biology lessons)	Yes	Prevents unwanted pregnancy	Yes	Condoms	Health facility	No		Yes		No	No	No
Industrial	Mbale	S4	Female	Catholic	S4	Commute from home	Yes	Yes	No	No	1				No		Yes	No	During menstruation	Yes	School ( biology lessons)	No	Dangerous to human life	Yes	Condoms	Hospital	No		Yes	Yes	No	No	Yes	Friend
Industrial	Wanale	S4	Male	Moslem	S4	Rent a room out within municipality	No	Yes	No	No	1	14	More than a year	17	No	No	No	No	1 week after menstruation	No		Yes	To avoid STDs	Yes	Condoms	Bought from clinic	No		No	No	No	No	No
Industrial	Nkoma	S4	Male	Catholic	S4	Rent a room out within municipality	Yes	Yes	Yes	Yes	1	12	More than a year	12	Yes	No	Yes	No	I don't know	Yes	Health Centre	Yes	Prevents unwanted pregnancy	Yes	Condoms	Health facility	No		No	No	Yes	Yes	Yes	Friend
Northern	Bugisu high	S4	Male	Moslem	S4	Rent a room out within municipality	Yes	Yes	No	No	1	17	More than a year	16	No	No	No	No	2 weeks after menstruation	Yes	Hospital	Yes	Prevents unwanted pregnancy	Yes	Withdrawal method	Health facility			No	No	Yes	Yes	Yes	Relative
Industrial	Mbale	S5	Male	Born Again	S5	Commute from home	No	Yes	No	No	1	6	More than a year	5	No		No	No	I don't know	Yes	School ( biology lessons)	Yes	Prevents unwanted pregnancy	No			No		No		Yes	Yes	Yes	Friend
Industrial	Mbale	S4	Male	Catholic	S4	Commute from home	No	Yes	Yes	Yes	1	18	1-3 months ago	17	No		No	No	I don't know	No		Yes	Prevents unwanted pregnancy	Yes	Condoms	Hospital	No		No		No		No
Industrial	Nkoma	S3	Male	Catholic	S3	Commute from home	Yes	Yes	No	No	>=2	10	More than a year	9	No	No	No	No	I don't know	Yes	Hospital	Yes	To avoid STDs	Yes	Condoms	Hospital	No		No	No	No	No	No	Relative
Industrial	Mbale	S4	Male	Anglican	S4	Commute from home	No	Yes	No	No					No	No	No	No	2 weeks after menstruation	No		Yes	Prevents unwanted pregnancy	No			No		No		No		No
Northern	Bugisu High	S2	Male	Anglican	S2	Commute from home	No	Yes	No	No	1	6	More than a year	11	No	No	No	No	I don't know	No		Yes	Prevents unwanted pregnancy	No			No		No		No		No	Relative
Industrial	Nkoma	S3	Male	Moslem	S3	Commute from home	Yes	Yes	Yes	No	>=2		1-3 months ago		Yes	Yes	No	No	I don't know	No		No		Yes	Condoms	Hospital	No		No		Yes	No	Yes
Industrial	Mbale	S3	Female	Others	S3	Commute from home	Yes	Yes	No	No	1	15	1-3 months ago	16	No	No	Yes	Yes	I don't know	No		No	I don't know contraception	No			No		No		No	No	Yes
Industrial	Nkoma	S3	Female	Anglican	S3	Commute from home	Yes	Yes	No	No	1	15	More than a year		No	No	Yes	Yes	I don't know	No		Yes	Prevents unwanted pregnancy	No			No		No		No		No
Industrial	Oxford	S6	Female	Moslem	S6	Commute from home	No	Yes	No	No	1	15	More than a year	20	Yes	Yes	Yes	Yes	2 weeks after menstruation	Yes	Hospital	Yes	Prevents unwanted pregnancy	Yes	Injections	Hospital	No		No		No		No
Industrial	Mbale High	S3	Male	Born Again	S3	Rent a room out within municipality	Yes	Yes	No	No	>=2	10	More than a year	8	No	No	Yes	No	2 weeks after menstruation	No		No	Still young	Yes	Withdrawal method		No		No		No	No	No
Industrial	Mbale High	S5	Male	Born Again	S5	Hostel	No	Yes	No	No		17	More than a year	16	No		Yes	No	During menstruation	Yes	School ( biology lessons)	Yes	Prevents unwanted pregnancy	No			No		No		No		Yes	Friend
Northern	Bugisu high	S6	Male	Others	S6	Hostel	Yes	Yes	Yes	No	1	10	1-3 months ago	9	No	No	No	No	During menstruation	No		No	it has side effects	Yes	Withdrawal method		No		No	No	Yes	Yes	Yes	Friend
Industrial	Oxford	S3	Male	Born Again	S3	Rent a room out within municipality	No	Yes	No	No	1	18	More than a year	17	No	No	No	No	I don't know	Yes	Health Centre	Yes	Prevention of HIV	No			No		No		No		No
Industrial	Nkoma	S6	Male	Born Again	S6	Rent a room out within municipality	Yes	Yes	Yes	No	>=2	12	1-3 months ago	10	Yes	No	Yes	Yes	I don't know	Yes	Radio	Yes	Prevents unwanted pregnancy	Yes	Condoms	Bought from clinic	No		Yes	Yes	Yes	Yes	Yes	Friend
Industrial	Nkoma	S3	Male	Moslem	S3	Rent a room out within municipality	Yes	Yes	Yes	No	>=2	12	1-3 months ago	12	No		No	No	I don't know	No		Yes	Prevention of HIV	No					No		No	No	No
Industrial	Mbale High	S3	Female	Moslem	S3	Commute from home	Yes	Yes	No	No	1	13	1-3 months ago	15	No	No	Yes	Yes	During menstruation	Yes	School ( biology lessons)	Yes	Prevents unwanted pregnancy	Yes	Periodic abstinence		No		No		No	No	No
Industrial	Mbale	S2	Male	Catholic	S2	Commute from home	Yes	Yes	Yes	No	>=2	10	1-3 months ago	17	No	No	No	No	I don't know	Yes	School ( biology lessons)	No		Yes	Condoms	Brought by boyfriend/girlfriend	No		No		No	No	No
Industrial	Mbale	S6	Female	Born Again	S6	Commute from home	No	Yes	No	No			10-12 months ago	20	No	No	No	No	During menstruation	Yes	School ( biology lessons)	No	Dangerous to human life	No			No		No		Yes	No	No
Industrial	Nkoma	S6	Male	Catholic	S6	Commute from home		Yes	No	No	1	19	More than a year	18	Yes	Yes	No	No	1 week after menstruation	No		Yes	To avoid STDs	Yes	Condoms	Hospital	No		Yes	No	Yes	Yes	No
Industrial	Nkoma	S4	Male	Born Again	S4	Rent a room out within municipality	No	Yes	No	No	1	15	1-3 months ago	15	No	No	No	No	I don't know	No		No		No			No		No		No	No	No
Industrial	Nkoma	S6	Male	Catholic	S6	Hostel	Yes	Yes	Yes	Yes	>=2	18	1-3 months ago	17	No	No	No	Yes	1 week after menstruation	Yes	TV	Yes	Prevents unwanted pregnancy	No			No		No		Yes	Yes	Yes	Doctor
Industrial	Mbale	S5	Male	Catholic	S5	Commute from home	Yes	Yes	Yes	Yes	1	18	1-3 months ago	17	No		Yes	No	I don't know	Yes	Hospital	Yes	Prevention of HIV	Yes	Condoms	Hospital	No		No		No		No
Industrial	Nkoma	S6	Male	Born Again	S6	Commute from home	Yes	Yes	No	No	1	17	More than a year	17	No		No	No	During menstruation	Yes	Radio	Yes	Prevents unwanted pregnancy	Yes	Condoms	Health facility	Yes		Yes	Yes	Yes	Yes	Yes	Friend
Industrial	Nkoma	S6	Female	Born Again	S6	Commute from home	No	Yes	No	No			More than a year	17	No	No	No	No	I don't know	No		Yes	Prevents unwanted pregnancy	No			No		No		Yes	No	No
Industrial	Mbale High	S3	Female	Born Again	S3	Rent a room out within municipality	Yes	Yes	Yes	No	1				No	No	Yes	Yes	1 week after menstruation	No		Yes	Prevents unwanted pregnancy	No			No		No		No	No	No
Industrial	Nkoma	S6	Female	Anglican	S6	Commute from home	Yes	Yes	Yes	Yes	1	14	4-6 months ago	18	No	No	Yes	Yes	1 week after menstruation	No		No	Dangerous to human life	No			No		No		No	Yes	Yes	Boyfriend
Industrial	Oxford	S3	Female	Anglican	S3	Commute from home	Yes	Yes	No	No	1	16	1-3 months ago	18	No		Yes	Yes	I don't know	Yes	Homes/Parents	Yes	Prevents unwanted pregnancy	No			No		No		No		No
Industrial	Nkoma	S6	Male	Moslem	S6	Rent a room out within municipality	Yes	Yes	Yes	Yes	1		4-6 months ago	15	No	Yes	No	No	1 week after menstruation	Yes	Health Centre	Yes	Still young	Yes	Withdrawal method		No		Yes	Yes	Yes	Yes	No
Industrial	Mbale	S3	Male	Born Again	S3	Commute from home	Yes	Yes	No	No	1	15	10-12 months ago	14	No	No	Yes	No	I don't know	Yes	Radio	Yes	Prevention of HIV	No			No		No		No		No
Industrial	Mbale	S4	Female	Anglican	S4	Commute from home	Yes	Yes	No	No	>=2	14	More than a year	15	No	No	No	No	During menstruation	Yes	School ( biology lessons)	No		No			No		No		No		Yes	Relative
Industrial	Nkoma	S3	Male	Born Again	S3	Commute from home	Yes	Yes	Yes	No	1	12	1-3 months ago	13	No	No	No	No	1 week after menstruation	Yes	Radio	No	Still young	Yes	Condoms		No		No		No		Yes	Girlfriend
Industrial	Nkoma	S3	Female	Moslem	S3	Commute from home	Yes	Yes	Yes	No	1	11	1-3 months ago	12	No	No	No	No	2 weeks after menstruation	Yes	Marie Stopes	Yes	Prevents unwanted pregnancy	Yes	Withdrawal method		No		No		Yes	Yes	Yes	Boyfriend
Industrial	Nkoma	S6	Male	Catholic	S6	Rent a room out within municipality	Yes	Yes	Yes	No	>=2	12	1-3 months ago	10	No	No	No	No	I don't know	Yes	Hospital	Yes	Prevents unwanted pregnancy	Yes	Condoms	Hospital	No		Yes	Yes	Yes	No	Yes	Relative
Industrial	Nkoma	S3	Male	Moslem	S3	Rent a room out within municipality	Yes	Yes	Yes	No	1	18	1-3 months ago	17	No	No	No	No	1 week after menstruation	Yes	School ( biology lessons)	Yes	Prevention of HIV	Yes	Withdrawal method		No		No		No	No	Yes	Relative
Industrial	Oxford	S3	Female	Catholic	S3	Commute from home	Yes	Yes	No	No	1	18	4-6 months ago	19	No		No	No	I don't know	No		No		No			No		No		No		No
Industrial	Mbale	S5	Male	Moslem	S5	Commute from home	Yes	Yes	No	No	>=2	5	1-3 months ago	4	No		Yes	Yes	I don't know	Yes	School ( biology lessons)	No	Dangerous to human life	Yes	Periodic abstinence		No		No		No		No
Industrial	Nkoma	S6	Male	Catholic	S6	Rent a room out within municipality	Yes	Yes	Yes	No	1	19	1-3 months ago	16	No	No	Yes	Yes	I don't know	No		Yes	Prevention of HIV	No			No		No	No	No	No	No
Industrial	Nkoma	S4	Male	Moslem	S4	Commute from home	Yes	Yes	No	No	1	17	More than a year	17	No		No	No	2 weeks after menstruation	Yes	Health Centre	Yes	Prevents unwanted pregnancy	Yes	Condoms	Health facility	No		No		Yes	Yes	Yes	Friend
Industrial	Nkoma	S6	Female	Catholic	S6	Commute from home	Yes	Yes	No	No	1	17	4-6 months ago	19	No	No	Yes	No	2 weeks after menstruation	Yes	School guidance and counselling	Yes	Prevents unwanted pregnancy	Yes	Condoms	Bought from clinic	No		Yes	Yes	Yes	Yes	Yes	Boyfriend
Northern	Bugisu high	S6	Male	Moslem	S6	Commute from home	Yes	Yes	No	No	>=2	18	4-6 months ago	16	No	No	Yes	No	2 weeks after menstruation	Yes	TV	Yes	Prevention of unwanted pregnancy and STDs	Yes	Withdrawal method		No		Yes	No	No	No	Yes	Fellow youth
Industrial	Mbale	S4	Male	Catholic	S4	Commute from home	Yes	Yes	Yes	No	>=2	12	10-12 months ago	12	No	No	Yes	Yes	During menstruation	Yes	Hospital	Yes	Prevents unwanted pregnancy	Yes	Condoms		No		Yes	No	No	No	Yes	Girlfriend
Industrial	Nkoma	S6	Female	Moslem	S6	Commute from home	Yes	Yes	Yes	Yes	1	15	1-3 months ago		No	No	No	No	1 week after menstruation	Yes	Hospital	Yes	Prevents unwanted pregnancy	Yes	Condoms		No		Yes	Yes	Yes	Yes	Yes	Relative
Industrial	Mbale High	S3	Male	Catholic	S3	Rent a room out within municipality	Yes	Yes	No	No	1	15		15		No	Yes	No	2 weeks after menstruation	Yes	Hospital	Yes	Prevention of HIV	No			No		No		Yes	Yes	No
Industrial	Mbale High	S5	Male	Born Again	S5	Rent a room out within municipality	No	Yes	No	No	1	12	10-12 months ago	11	Yes	Yes	No	No	During menstruation	Yes	Health Centre	Yes	Prevents unwanted pregnancy	Yes	Condoms	Health facility	No		No		No	No	Yes	Relative
Industrial	Mbale High	S4	Male	Anglican	S4	Hostel	Yes	Yes	Yes	No	>=2		1-3 months ago	15	Yes	Yes	Yes	Yes	During menstruation	No		No		No			No		No		Yes	Yes	Yes	Friend
Northern	Bugisu High	S2	Male	Born Again	S2	Commute from home	Yes	Yes	No	No	1	16	10-12 months ago	15	No	No	No	No	During menstruation	Yes	TV	Yes	Prevents unwanted pregnancy	Yes	Condoms	Bought from clinic	No		No		Yes	Yes	Yes	Girlfriend
Industrial	Mbale High	S6	Male	Moslem	S6	Commute from home	Yes	Yes	Yes	Yes	>=2	15	1-3 months ago	17	No	No	Yes	Yes	2 weeks after menstruation	Yes	Radio	Yes	Prevents unwanted pregnancy	Yes	Condoms	Bought from clinic	No		Yes		Yes	No	Yes	Teacher
Industrial	Mbale High	S4	Male	Moslem	S4	Commute from home	Yes	Yes	No	No	1	16	7-9 months ago	15	No	No	Yes	Yes	I don't know	Yes	Hospital	Yes	Prevents unwanted pregnancy	Yes	Condoms	Hospital	No		Yes		No	No	Yes	Friend
Industrial	Mbale High	S4	Female	Born Again	S4	Hostel	Yes	Yes	No	Yes	1	18	10-12 months ago	19	No	No	No	No	2 weeks after menstruation	Yes	School ( biology lessons)	Yes	Prevention of HIV	Yes	Withdrawal method		No		No		Yes	Yes	Yes	Friend
Industrial	Oxford	S2	Female	Born Again	S2	Hostel	Yes	Yes	No	No	>=2	14	4-6 months ago	16	No		Yes	Yes	I don't know	Yes	School ( biology lessons)	No	I don't know contraception	No			No		No		No		No
Industrial	Mbale	S6	Male	Anglican	S6	Commute from home	Yes	Yes	Yes	Yes	1	18	1-3 months ago	17	No	No	No	No	2 weeks after menstruation	Yes	Hospital	Yes	Prevents unwanted pregnancy	Yes	Condoms	Hospital	Yes	Counting days after menstruation	No		No		Yes	Girlfriend
Industrial	Mbale	S6	Female	Catholic	S6	Hostel	Yes	Yes	No	No	1	16	More than a year	20	No		No	No	1 week after menstruation	No		No		No			No		No		No		No
Industrial	Nkoma	S6	Male	Others	S6	Rent a room out within municipality	Yes	Yes	No	No	1	20	More than a year	14	No	No	No	No	1 week after menstruation	Yes	Radio	Yes	prevention of HIV and unwanted pregnanacy	Yes	Condoms	Bought from clinic	No		No	No	No	No	No
Industrial	Nkoma	S6	Male	Catholic	S6	Commute from home	Yes	Yes	Yes	Yes	1	13	1-3 months ago	12	No	No	No	No	I don't know	Yes	Hospital	Yes	prevention of HIV and unwanted pregnanacy	Yes	Condoms	Hospital	Yes	Use of Panadol	No	No	Yes	Yes	Yes	Friend
Industrial	Mbale	S5	Male	Catholic	S5	Rent a room out within municipality	Yes	Yes	Yes	No	>=2	15	4-6 months ago	17	No		Yes	Yes	I don't know	No		Yes	Prevents unwanted pregnancy	No			No		No		Yes	No	Yes	Friend
Industrial	Mbale	S2	Male	Others	S2	Hostel	Yes	Yes	Yes	Yes	>=2	8	4-6 months ago	12	Yes	No	Yes	Yes	1 week after menstruation	Yes	Homes/Parents	Yes	Prevents unwanted pregnancy	Yes	Withdrawal method		No		Yes	No	Yes	Yes	Yes	Girlfriend
Industrial	Mbale	S5	Male	Anglican	S5	Commute from home	Yes	Yes	No	No		14	4-6 months ago	13	No		No	Yes	During menstruation	Yes	School ( biology lessons)	No	Dangerous to human life	No			Yes	Counting days after menstruation	No	No	No		Yes	Relative
Industrial	Nkoma	S6	Male	Moslem	S6	Commute from home	Yes	Yes	No	No	1	18	More than a year	16	No		No	No	2 weeks after menstruation	Yes	Marie Stopes	Yes	Prevents unwanted pregnancy	No			Yes	Emergency pill	No		No		No
Industrial	Mbale	S5	Male	Born Again	S5	Rent a room out within municipality	Yes	Yes	No	No	1	18	7-9 months ago	14	No	No	Yes	No	I don't know	Yes	Health Centre	No	May lead to cancer of the uterus	Yes	Withdrawal method		No		No		No		No
Industrial	Nkoma	S3	Male	Others	S3	Commute from home	Yes	Yes	Yes	Yes	>=2	15	More than a year	16	No	No	No	No	2 weeks after menstruation	Yes	Hospital	Yes	To avoid STDs	Yes	Condoms	Bought from clinic	No		Yes	Yes	Yes	Yes	Yes
Industrial	Nkoma	S6	Female	Catholic	S6	Hostel	Yes	Yes	No	No	>=2	15	More than a year	20	No	No	Yes	Yes	2 weeks after menstruation	Yes	Health Centre	Yes	Prevents unwanted pregnancy	No			No		No	No	No	No	No
Industrial	Mbale	S2	Male	Moslem	S2	Commute from home	Yes	Yes	Yes	No	1	10	1-3 months ago	9	Yes	No	Yes	Yes	1 week after menstruation	No		No	I don't know contraception	Yes	Withdrawal method		No		No	No	No	No
Industrial	Wanale	S6	Female	Born Again	S6	Rent a room out within municipality	Yes	Yes	Yes	Yes	>=2	15	1-3 months ago	17	No		Yes	Yes	2 weeks after menstruation	Yes	Health Centre	No	Prevents unwanted pregnancy	Yes	Condoms	Health facility	No		No		Yes	No	Yes	Boyfriend
Industrial	Nkoma	S6	Male	Moslem	S6	Hostel	Yes	Yes	Yes	Yes	>=2	17	1-3 months ago	18	No	No	No	No	2 weeks after menstruation	Yes		Yes	Prevents unwanted pregnancy	Yes	Condoms	Hospital	No		No		No		Yes	Friend
Industrial	Wanale	S5	Male	Moslem	S5	Hostel	Yes	Yes	No	No	>=2	18	More than a year	16	No	No	Yes	No	During menstruation	Yes	Hospital	No	Affects the reproductive system or organ	Yes	Condoms	Hospital	No		No	No	Yes	No	Yes	Doctor
Industrial	Mbale High	S2	Female	Moslem	S2	Commute from home	Yes	Yes	No	No	1	16	1-3 months ago	13	No	Yes	Yes	No	During menstruation	No		Yes		Yes	Condoms	Bought from clinic	No		No		No	No	No
Industrial	Nkoma	S3	Female	Moslem	S3	Commute from home	Yes	Yes	Yes	No	1	17	1-3 months ago	18	No	No	Yes	Yes	1 week after menstruation	Yes	Homes/Parents	Yes	Prevents unwanted pregnancy	No			Yes	Counting days after menstruation			Yes	Yes	Yes	Doctor
Industrial	Oxford	S3	Male	Moslem	S3	Commute from home	Yes	Yes	Yes	No	1	16	1-3 months ago	14	No		No	No	I don't know	Yes	Radio	Yes		Yes	Condoms	Health facility	No		No		No		No
Industrial	Mbale	S3	Male	Anglican	S3	Commute from home	Yes	Yes	No	No	1	13	More than a year	13	No		Yes	Yes	During menstruation	No		No		No			No		No		No		No
Industrial	Mbale High	S3	Female	Born Again	S3	Rent a room out within municipality	Yes	Yes	No	No	1	16	10-12 months ago	18	No		No	No	1 week after menstruation	No		Yes	Prevents unwanted pregnancy	Yes	Condoms	Bought from clinic	No		Yes		Yes	Yes	Yes	Boyfriend
Industrial	Nkoma	S6	Male	Born Again	S6	Hostel	Yes	Yes	Yes	No	>=2	14	1-3 months ago	14	Yes	Yes	Yes	Yes	1 week after menstruation	Yes	School guidance and counselling	No		Yes	Condoms	Hospital	No		Yes	No	No	No	Yes	Friend
Industrial	Nkoma	S6	Male	Moslem	S6	Hostel	Yes	Yes	Yes	No	>=2	18	1-3 months ago	16	Yes	Yes	Yes	Yes	I don't know	Yes	Hospital	Yes		Yes	Condoms	Hospital	No		No	No	Yes	Yes	Yes	Friend
Industrial	Nkoma	S6	Male	Moslem	S6	Commute from home	No	Yes	No	No		14	More than a year	14	No		No	No	I don't know	No		Yes	Prevents unwanted pregnancy	No			No		No		No	No	No
Industrial	Nkoma	S6	Male	Anglican	S6	Hostel	No	Yes	No	No	>=2	7	More than a year	15	No	No	Yes	Yes	I don't know	Yes	Homes/Parents	Yes		No			No		Yes		Yes	No	No
Industrial	Nkoma	S3	Female	Moslem	S3	Commute from home	Yes	Yes	No	No	1	16	4-6 months ago	20	No	No	No	No	I don't know	Yes	Marie Stopes	Yes	Prevents unwanted pregnancy	Yes	Withdrawal method		No		Yes		Yes	Yes	Yes	Boyfriend
Industrial	Mbale	S2	Male	Anglican	S2	Rent a room out within municipality	Yes	Yes	Yes	No	>=2	9		15	Yes	No	Yes	Yes	1 week after menstruation	No		No	Still young	Yes	Condoms		No		No		Yes	Yes	No
Industrial	Mbale High	S4	Female	Born Again	S4	Commute from home	Yes	Yes	No	No	1	17	10-12 months ago	19	No		Yes	Yes	2 weeks after menstruation	No		Yes	Prevents unwanted pregnancy	No			No		Yes		Yes	Yes	No
Industrial	Mbale	S6	Female	Anglican	S6	Commute from home	Yes	Yes	No	No		24	10-12 months ago	39	No	No	Yes	Yes	I don't know	Yes	Radio	No	I don't know contraception	No			No		No		No		No
Industrial	Mbale	S2	Male	Others	S2	Commute from home	Yes	Yes	No	No	1	6	7-9 months ago	8	No	No	Yes	Yes	1 week after menstruation	Yes	Homes/Parents	Yes	Prevention of HIV	No			No		No		No		Yes	Friend
Industrial	Oxford	S2	Male	Others	S2	Commute from home	Yes	Yes	No	No	1	13	1-3 months ago	13	No		No	No	I don't know	No		No		No			No		No		No		No
Industrial	Mbale	S4	Male	Anglican	S4	Commute from home	Yes	Yes	Yes	Yes	>=2	5	1-3 months ago	4	Yes	Yes	Yes	Yes	2 weeks after menstruation	Yes	Homes/Parents	Yes	Prevents unwanted pregnancy	Yes	Condoms	Hospital	No		Yes	Yes	Yes	Yes	Yes	Friend
Industrial	Wanale	S5	Male	Born Again	S5	Hostel	Yes	Yes	No	No	1	15	4-6 months ago	13	Yes	No	No	No	During menstruation	No		No		No			No		No	No	No	No	No
Industrial	Mbale	S5	Male	Moslem	S5	Rent a room out within municipality	Yes	Yes	Yes	No	>=2	12	1-3 months ago	15	No		No	No	I don't know	Yes	Health Centre	No	I don't know contraception	No			No		No		No		No
Industrial	Oxford	S6	Female	Anglican	S3	Rent a room out within municipality	Yes	Yes	Yes	No	>=2	8	1-3 months ago	10	No	No	Yes	Yes	1 week after menstruation	No		No		No			No		No		Yes	No	No
Northern	Bugisu High	S2	Male	Others	S2	Hostel	Yes	Yes	Yes	No	>=2	7	1-3 months ago	7	No	No	No	No	1 week after menstruation	No		No		No			No		Yes		No	No	No
Industrial	Nkoma	S5	Female	Moslem	S5	Commute from home	Yes	Yes	No	No	1	16	More than a year		No		Yes	Yes	During menstruation	Yes	Hospital	Yes	Prevents unwanted pregnancy	No			Yes		No		No		Yes	Teacher
Industrial	Nkoma	S6	Female	Moslem	S6	Commute from home	Yes	Yes	No	No	>=2	18	More than a year	21	No	No	Yes	Yes	I don't know	No		No	Dangerous to human life	Yes	Condoms	Bought from clinic	No		No	No	Yes	No	No
Industrial	Oxford	S3	Female	Born Again	S3	Commute from home	Yes	Yes	No	No	1	16	7-9 months ago	18	No	No	Yes	No	I don't know	Yes	Homes/Parents	No	May lead to cancer of the uterus	Yes	Emergency pills	Bought from clinic	No		No		No		Yes	Boyfriend
Industrial	Oxford	S3	Male	Catholic	S3	Commute from home	Yes	Yes	No	No	1		7-9 months ago	16	No		Yes	No	I don't know	No		No	Dangerous to human life	No			No		No		No		No
Industrial	Nkoma	S6	Female	Moslem	S6	Commute from home	Yes	Yes	No	No	1	20	4-6 months ago	22	No	No	Yes	Yes	2 weeks after menstruation	Yes	Radio	Yes	prevention of HIV and unwanted pregnanacy	Yes	Condoms	Lodges and Gest house	Yes	Local herbs	Yes	No	No	No	No	Boyfriend
Industrial	Mbale	S2	Male	Moslem	S2	Commute from home	No	Yes	Yes	No	1	10	1-3 months ago	9	Yes	No	Yes	Yes	I don't know	No		No		Yes	Withdrawal method		No		Yes	No	Yes	No	No
Industrial	Mbale	S4	Male	Moslem	S4	Commute from home	Yes	Yes	No	Yes	1	15	More than a year	15	No		Yes	Yes	During menstruation	Yes	Health Centre	Yes	Prevents unwanted pregnancy	Yes	Condoms		No		No		No		No
Industrial	Mbale	S3	Male	Born Again	S3	Commute from home	No	Yes	Yes	No	1	15	1-3 months ago	14	No	No	No	No	2 weeks after menstruation	No		Yes		Yes	Condoms	Bought from clinic	No		No		No		No
Industrial	Mbale High	S4	Male	Moslem	S4	Commute from home	Yes	Yes	No	No	>=2	18	7-9 months ago	17	No	No	Yes	No	2 weeks after menstruation	No		Yes		Yes	Condoms	Bought from clinic	No		Yes	Yes	No	Yes	Yes	Relative
Industrial	Oxford	S3	Male	Born Again	S3	Hostel	Yes	Yes	No	No	1	9	More than a year	12	No		No	No	I don't know	No		Yes	To avoid STDs	No			No		No		No		No
Industrial	Nkoma	S5	Male	Catholic	S5	Rent a room out within municipality	Yes	Yes	No	No	1	15	4-6 months ago	15	No	No	Yes	No	2 weeks after menstruation	No		No		No			No		No		No	No	No
Industrial	Mbale High	S5	Male	Anglican	S5	Commute from home	No	Yes	No	No		9	More than a year	8	No		Yes	Yes	1 week after menstruation	Yes	Health Centre	No	Dangerous to human life	No			No		No		Yes	Yes	No
Industrial	Mbale	S3	Male	Catholic	S3	Hostel	Yes	Yes	Yes	No	>=2	16	1-3 months ago	14	Yes	Yes	Yes	No	1 week after menstruation	Yes	Homes/Parents	No	Dangerous to human life	No			No		No		No	No	No
Industrial	Nkoma	S4	Male	Anglican	S4	Hostel	No	Yes	No	No		15	More than a year	18	No		No	No	I don't know	Yes	Radio	Yes	Prevention of HIV	No			No		No		No		Yes	Friend
Industrial	Nkoma	S5	Male	Moslem	S5	Commute from home	Yes	Yes	Yes	Yes	1	3	1-3 months ago	3	Yes	Yes	Yes	Yes	During menstruation	Yes	School ( biology lessons)	No		Yes	Condoms		No		Yes		Yes	Yes	Yes
Industrial	Nkoma	S5	Female	Catholic	S5	Commute from home	Yes	Yes	No	No	1		1-3 months ago		No	No	No	No	2 weeks after menstruation	No		No		Yes	Condoms		No		Yes		Yes	No	Yes	Friend
Industrial	Mbale	S2	Male	Moslem	S2	Hostel	Yes	Yes	Yes	No	1	15	1-3 months ago	14	No	No	No	Yes	I don't know	Yes	Radio	Yes	Prevents unwanted pregnancy	Yes	Condoms	Bought from clinic	No		No		Yes	Yes	Yes	Girlfriend
Industrial	Nkoma	S3	Male	Anglican	S3	Commute from home	Yes	Yes	No	No	1	13	More than a year	12	No	No	Yes	Yes	During menstruation	Yes	Hospital	Yes		No					No		Yes	Yes	Yes	Friend
Industrial	Wanale	S6	Female	Catholic	S6	Hostel	Yes	Yes	No	No	1	19	More than a year	20	No	No	No	Yes	2 weeks after menstruation	No		Yes	Prevents unwanted pregnancy	No			No		No		No	No	Yes	Boyfriend
Industrial	Mbale High	S2	Female	Anglican	S2	Rent a room out within municipality	No	Yes	No	No	>=2	12	More than a year	12	No	No	No	No		No		No		No			No		No		Yes	Yes	Yes	Friend
Industrial	Wanale	S6	Male	Others	S6	Rent a room out within municipality	Yes	Yes	No	No	1	20	4-6 months ago	19	No		No	No	2 weeks after menstruation	No		Yes	To avoid STDs	Yes	Condoms	Hospital	No		Yes	Yes	Yes	No	Yes	Girlfriend
Industrial	Oxford	S2	Female	Born Again	S2	Commute from home	Yes	Yes	No	No	1	17	7-9 months ago	19	No		No	No	I don't know	No		No		No			No		No		No		No
Industrial	Nkoma	S6	Male	Anglican	S6	Rent a room out within municipality	No	Yes	Yes	No		15	1-3 months ago	14	No		No	No	1 week after menstruation	Yes	School guidance and counselling	No	Dangerous to human life	Yes	Condoms	Bought from clinic	No		No		Yes	Yes	Yes	Friend
Industrial	Mbale	S5	Male	Catholic	S5	Rent a room out within municipality	Yes	Yes	Yes	Yes	>=2	15	4-6 months ago	17	No		Yes	Yes	1 week after menstruation	Yes	School ( biology lessons)	No	Dangerous to human life	Yes	Condoms		No		No		No	No	No
Industrial	Oxford	S6	Female	Moslem	S6	Commute from home	Yes	Yes	Yes	No	1	19	1-3 months ago	23	No		No	No	2 weeks after menstruation	Yes	Hospital	No	Dangerous to human life	Yes	Condoms	Bought from clinic	No		No		No		Yes	Boyfriend
Industrial	Wanale	S3	Male	Moslem	S3	Commute from home	No	Yes	No	No	>=2	17	More than a year	16	No	No	Yes	No	I don't know	No		Yes	Prevents unwanted pregnancy	Yes	Condoms	Health facility	No		Yes	Yes	No		Yes	Relative
Industrial	Nkoma	S3	Female	Moslem	S3	Commute from home	Yes	Yes	No	No	1	17	7-9 months ago	19	No	No	Yes	Yes	2 weeks after menstruation	Yes	Homes/Parents	Yes	Prevents unwanted pregnancy	Yes	Condoms		No		No		No		No
Industrial	Mbale	S5	Male	Born Again	S5	Commute from home	Yes	Yes	Yes	Yes	>=2	13	1-3 months ago	20	No		Yes	Yes	2 weeks after menstruation	Yes	School ( biology lessons)	Yes	Prevents unwanted pregnancy	Yes	Condoms	Bought from clinic	No		Yes	Yes	No		No
Industrial	Nkoma	S5	Male	Born Again	S5	Commute from home	Yes	Yes	Yes	No	>=2	9	1-3 months ago	8	No	No	Yes	Yes	During menstruation	Yes	Radio	No	Dangerous to human life	Yes	Condoms	Hospital	No		Yes		No	Yes	Yes	Girlfriend
Industrial	Mbale High	S3	Male	Anglican	S3	Rent a room out within municipality	Yes	Yes	Yes	Yes	1	17	4-6 months ago	17	No	No	No	No	1 week after menstruation	Yes	Hospital	No	Dangerous to human life	Yes	Condoms	Hospital	No		No		No	No	No	Friend
Industrial	Mbale	S2	Male	Moslem	S2	Commute from home	Yes	Yes	Yes	No	>=2		4-6 months ago	13	No	No	Yes	Yes	I don't know	No		No		No			No		No		No		No
Industrial	Mbale	S3	Male	Others	S3	Commute from home	No	Yes	No	No	1	15	1-3 months ago	15	Yes	Yes	No	No	I don't know	Yes	Hospital	No	I don't know contraception	Yes	Pills	Health facility	No		No		No		No
Industrial	Nkoma	S6	Male	Catholic	S6	Rent a room out within municipality	Yes	Yes	No	No	1	19	More than a year	18	No	No	No	No	1 week after menstruation	No		No	I don't know contraception	No			No		No	No	No	No	Yes	Relative
Industrial	Nkoma	S6	Male	Born Again	S4	Commute from home	Yes	Yes	No	No	1	16	More than a year	17	No		No	No	I don't know	Yes	Hospital	Yes	Prevents unwanted pregnancy	Yes	Condoms	Hospital	No		No		Yes	No	Yes	Relative
Industrial	Mbale	S3	Male	Born Again	S3	Rent a room out within municipality	Yes	Yes	Yes	Yes	1	14	10-12 months ago	10	No		No	No	I don't know	No		No	I don't know contraception	Yes	Condoms	Health facility	No		No		No	No	No
Industrial	Oxford	S2	Male	Others	S2	Commute from home	Yes	Yes	Yes	No	>=2	8	4-6 months ago	8	Yes	No	Yes	Yes	During menstruation	Yes		No		No			No		No		No		No
Industrial	Nkoma	S4	Female	Moslem	S4	Commute from home	Yes	Yes	No	No	1	16	7-9 months ago	23	No		Yes	Yes	2 weeks after menstruation	Yes	School ( biology lessons)	No		Yes	Condoms		No		No		No		No
Industrial	Oxford	S4	Male	Born Again	S4	Rent a room out within municipality	Yes	Yes	No	No	1	17		18	No		Yes	Yes	1 week after menstruation	Yes	Health Centre	Yes	Prevents unwanted pregnancy	Yes	Condoms		No		No		No		No
Industrial	Mbale	S6	Male	Born Again	S6	Rent a room out within municipality	Yes	Yes	Yes	No	>=2	6	1-3 months ago	7	Yes	No	Yes	Yes	I don't know	No		No		Yes	Withdrawal method		No		No		No		No
Industrial	Nkoma	S6	Male	Moslem	S6	Rent a room out within municipality	Yes	Yes	No	No	1	19	More than a year	17	No	No	No	No	During menstruation	Yes		Yes	Prevents unwanted pregnancy	Yes	Condoms	Bought from clinic	No		No	No	No	No	Yes	Doctor
Industrial	Oxford	S4	Male	Born Again	S4	Commute from home	Yes	Yes	Yes	Yes	1	18	1-3 months ago	16	Yes	Yes	Yes	Yes	During menstruation	Yes	Health Centre	Yes	Prevents unwanted pregnancy	Yes	Condoms	Health facility	No		Yes	Yes	Yes	Yes	No
Industrial	Nkoma	S6	Male	Others	S6	Rent a room out within municipality	No	Yes	Yes	No	>=2		1-3 months ago		Yes		No	Yes	During menstruation	Yes	Radio	Yes	Prevention of HIV	Yes	Pills	Hospital	Yes	Counting days after menstruation	No		No		Yes	Girlfriend
Industrial	Nkoma	S6	Female	Others	S6	Commute from home	Yes	Yes	No	No	1	16	More than a year	19	No	No	No	No	2 weeks after menstruation	Yes	Radio	Yes	To avoid STDs	No	Periodic abstinence		No		No		Yes	Yes	No
Northern	Bugisu High	S4	Male	Catholic	S4	Hostel	Yes	Yes	No	No	>=2	13	More than a year	10	No	No	Yes	Yes	1 week after menstruation	No		No	Dangerous to human life	Yes	Withdrawal method		No		Yes	No	No	No	Yes	Friend
Industrial	Mbale	S5	Male	Moslem	S5	Commute from home	Yes	Yes	Yes	Yes	1				No		Yes	Yes	1 week after menstruation	Yes	Radio	No	May lead to cancer of the uterus	No			No		No		No		Yes	Friend
Northern	Bugisu high	S6	Female	Moslem	S6	Commute from home	No	Yes	No	No	1	21	More than a year	25	No	No	Yes	No	2 weeks after menstruation	No		No	Can cause bleeding	Yes	Condoms	Brought by boyfriend/girlfriend	No		No	No	No	No
Northern	Bugisu high	S6	Male	Born Again	S6	Commute from home	No	Yes	No	No	1	14	4-6 months ago	13	No	No	Yes	Yes	1 week after menstruation	Yes	School ( biology lessons)	Yes	Prevents unwanted pregnancy	Yes	Condoms	Hospital	No		No	No	No	No	Yes	Girlfriend
Industrial	Mbale High	S4	Male	Born Again	S4	Hostel	Yes	Yes	No	Yes	>=2	17	More than a year	16	No	No	Yes	Yes	During menstruation	Yes	Hospital	Yes	Prevents unwanted pregnancy	No			No		No		No	No	Yes	Girlfriend
Industrial	Mbale	S3	Female	Others	S3	Rent a room out within municipality	Yes	Yes	Yes	No	>=2		1-3 months ago		Yes	Yes	Yes	Yes	I don't know	Yes	Hospital	Yes		Yes	Condoms	Hospital	No		Yes	Yes	Yes	Yes	No
Industrial	Oxford	S6	Male	Others	S6	Commute from home	Yes	Yes	Yes	No	>=2	14	1-3 months ago	13	Yes	No	Yes	Yes	1 week after menstruation	Yes		Yes	To avoid STDs	Yes	Condoms	Bought from clinic	No		No		No		Yes	Friend
Northern	Bugisu high	S4	Male	Others	S4	Hostel	No	Yes	No	No	1	17	10-12 months ago	17	No	No	Yes	Yes	1 week after menstruation	Yes	Hospital	No	Affects the reproductive system or organ	Yes	Condoms	Hospital			No	No	No	No	No
Industrial	Mbale	S4	Male	Anglican	S4	Hostel	Yes	Yes		No	1	15	More than a year	15	No	No	No	No	I don't know	Yes	Hospital	Yes	Prevention of HIV	No			No		Yes		No		Yes	Friend
Industrial	Nkoma	S3	Female	Others	S3	Commute from home	Yes	Yes	Yes	No	>=2		1-3 months ago	19	Yes	No	No	No	During menstruation	No		No		No			No		No		No		No
Industrial	Mbale	S4	Female	Others	S4	Hostel	Yes	Yes	Yes	Yes					No	No	No	Yes	I don't know	No		No		Yes	IUD	Hospital	No		No		No	No	Yes	Relative
Industrial	Mbale High	S3	Male	Born Again	S3	Hostel	Yes	Yes	Yes	No	1	16	1-3 months ago	15	Yes	No	No	No	1 week after menstruation	No		No		Yes	Withdrawal method		No		No		No	No	No
Industrial	Nkoma	S6	Male	Catholic	S6	Commute from home	No	Yes	No	No	1	16	More than a year	14	No	No	Yes	Yes	1 week after menstruation	Yes	Hospital	Yes	Prevention of HIV	Yes	Condoms	Hospital	Yes	Counting days after menstruation	Yes	No	Yes	No	Yes	Doctor
Industrial	Nkoma	S6	Male	Catholic	S6	Hostel	Yes	Yes	Yes	No	>=2	18	1-3 months ago	19	Yes	No	Yes	Yes	1 week after menstruation	No		No	it has side effects	Yes	Periodic abstinence		No		No	No	Yes	No	Yes	Relative
Industrial	Oxford	S3	Male	Born Again	S3	Commute from home	Yes	Yes	No	No	1		More than a year		No	No	Yes	Yes	1 week after menstruation	Yes	Homes/Parents	Yes	Prevents unwanted pregnancy	Yes	Condoms	Health facility	No		Yes	Yes	No	No	No
Industrial	Nkoma	S3	Female	Catholic	S3	Commute from home	Yes	Yes	No	No	1	16	1-3 months ago	17	No	No	No	No	I don't know	No		No		No			No		No		No		Yes	Boyfriend
Industrial	Nkoma	S3	Male	Catholic	S3	Rent a room out within municipality	Yes	Yes	Yes	Yes	1				Yes	Yes	Yes	Yes	I don't know	Yes	Hospital	Yes	Prevention of HIV	Yes	Condoms	Hospital			No		Yes	Yes	Yes
Industrial	Nkoma	S3	Female	Anglican	S3	Hostel	Yes	Yes	No	No	1	16	10-12 months ago	18	No	No	No	No	I don't know	Yes	Hospital	Yes	Prevents unwanted pregnancy	Yes	Condoms	Hospital	No		Yes	No	Yes	Yes	No
Industrial	Nkoma	S5	Female	Anglican	S5	Commute from home	Yes	Yes	Yes	Yes	>=2				Yes	Yes	Yes	Yes	I don't know	Yes	School ( biology lessons)	No	Dangerous to human life	Yes	Withdrawal method		No		Yes	Yes	Yes	Yes	No
Industrial	Mbale	S5	Male	Catholic	S5	Rent a room out within municipality	Yes	Yes	Yes	No	1	16	1-3 months ago	17	No		No		During menstruation	Yes	Hospital	No	Dangerous to human life	No			No		No		No		No
Industrial	Nkoma	S3	Female	Moslem	S3	Commute from home	Yes	Yes	No	No	1	17	1-3 months ago		No	No	No	No	During menstruation	Yes	Radio	No		No			No		Yes	No	No		No
Northern	Bugisu high	S6	Female	Moslem	S6	Commute from home	Yes	Yes	No	No	>=2	19	More than a year	22	No	No	Yes	No	2 weeks after menstruation	Yes	School ( biology lessons)	Yes	Prevents unwanted pregnancy	No			No		No	No	No	No
Industrial	Mbale	S4	Female	Moslem	S4	Commute from home	Yes	Yes	No	No	1	14	1-3 months ago	24	No	No		No	I don't know	Yes	Health Centre	No	Still young	No			No		No		Yes	No	Yes
Industrial	Mbale High	S3	Male	Born Again	S3	Commute from home	Yes	Yes	Yes	Yes	1	17	1-3 months ago	14	No	No	Yes	Yes	2 weeks after menstruation	No		Yes	Prevents unwanted pregnancy	No			No		No		Yes	No	Yes	Relative
Industrial	Oxford	S3	Male	Anglican	S3	Commute from home	Yes	Yes	Yes	Yes	1	16	1-3 months ago	15	No		No	No	I don't know	Yes	Radio	Yes	Prevention of HIV	Yes	Condoms	Health facility	No		No		No		No
Industrial	Mbale	S5	Male	Moslem	S5	Hostel	Yes	Yes	Yes	Yes	>=2	12	1-3 months ago	15	No	No	No	No	I don't know	Yes	School ( biology lessons)	Yes	Prevents unwanted pregnancy	Yes	Condoms	Hospital	No		No		Yes	Yes	No
Industrial	Mbale	S6	Male	Catholic	S6	Rent a room out within municipality	Yes	Yes	No	No	1				No	No	No	No	2 weeks after menstruation	Yes	Hospital	Yes	Prevention of HIV	No			No		No		No		No
Industrial	Mbale High	S4	Male	Moslem	S4	Rent a room out within municipality	Yes	Yes	Yes	No	>=2	16	1-3 months ago	14	No	No	Yes	Yes	1 week after menstruation	Yes	Health Centre	Yes	Prevents unwanted pregnancy	Yes	Condoms	Health facility	No		Yes	No	No		Yes	Doctor
Industrial	Nkoma	S5	Male	Moslem	S5	Commute from home	Yes	Yes	Yes	No	1				No	No	Yes	Yes	1 week after menstruation	Yes	Health Centre	Yes	Prevents unwanted pregnancy	Yes	Condoms	Bought from clinic	No		No		No	No	Yes	Girlfriend
Industrial	Nkoma	S4	Female	Moslem	S4	Commute from home	Yes	Yes	Yes	No	1	18	4-6 months ago	21	No	No	Yes	No	During menstruation	Yes	School ( biology lessons)	Yes	To avoid STDs	Yes	Condoms	Brought by boyfriend/girlfriend	No		No		No	No	No
Industrial	Oxford	S3	Female	Moslem	S3	Commute from home	Yes	Yes	No	No	1	17	1-3 months ago	18	No		Yes	Yes	1 week after menstruation	Yes	School ( biology lessons)	Yes	Prevents unwanted pregnancy	Yes	Condoms	Hospital	Yes	Emergency pill	Yes	Yes	Yes	Yes	Yes	Boyfriend
Industrial	Nkoma	S6	Male	Born Again	S6	Rent a room out within municipality	Yes	Yes	Yes	Yes	1	15	1-3 months ago	15	No	No	No	No	I don't know	Yes	Health Centre	Yes	Prevents unwanted pregnancy	Yes	Condoms	Distributed at the cultural circumcision ground	No		Yes	No	Yes	Yes	Yes	Friend		s
Industrial	Oxford	S2	Male	Moslem	S2	Rent a room out within municipality	Yes	Yes	Yes	No	1				No		Yes	Yes	1 week after menstruation	Yes	Radio	No	May lead to cancer of the uterus	Yes	Condoms	Hospital	No		No		No		Yes	Relative
Industrial	Mbale High	S3	Male	Anglican	S3	Rent a room out within municipality	Yes	Yes	No	No	1	14	More than a year	12	No	No	No	No	I don't know	No		Yes	Prevents unwanted pregnancy	No			No		No		Yes	No	No
Industrial	Mbale	S3	Female	Moslem	S3	Hostel	Yes	Yes	No	No	1	15	10-12 months ago	17	No		No	No	I don't know	Yes	Hospital	No	Dangerous to human life	No			Yes	Counting days after menstruation	No		Yes	Yes	No
Industrial	Mbale High	S3	Female	Moslem	S3	Rent a room out within municipality	Yes	Yes	No	No	1	14	4-6 months ago	16	No	No	Yes	Yes	1 week after menstruation	Yes	Homes/Parents	Yes		Yes	Condoms	Brought by boyfriend/girlfriend	No		No	Yes	Yes	No	No
Industrial	Mbale	S2	Male	Born Again	S2	Commute from home	No	Yes	No	No		6			No		Yes	Yes	I don't know	No		No		No			No		No		No		Yes	Teacher
Industrial	Mbale	S4	Male	Anglican	S4	Hostel	Yes	Yes	No	No					No	No	No	No	I don't know	Yes	School ( biology lessons)	Yes	Prevents unwanted pregnancy	No			No		No		No		No
Industrial	Mbale	S2	Male	Moslem	S2	Hostel	Yes	Yes	No	No	1	14	10-12 months ago	14	No		Yes	No	I don't know	Yes	School ( biology lessons)	Yes	To avoid STDs	Yes	Withdrawal method		No		No		No		No
Industrial	Nkoma	S6	Female	Anglican	S6	Rent a room out within municipality	Yes	Yes	Yes	No	1	19	1-3 months ago	28	No	No	Yes	Yes	2 weeks after menstruation	Yes	Hospital	No	Might never produce due to contraceptive use	No			No		No	No	Yes	Yes	Yes	Friend
Industrial	Nkoma	S6	Female	Catholic	S6	Hostel	Yes	Yes	No	No	1	19	10-12 months ago	20	No	No	No	No	1 week after menstruation	Yes	Hospital	Yes	Prevention of HIV	No			No		No	No	Yes	No	Yes	Relative
Industrial	Mbale	S5	Male	Others	S5	Hostel	Yes	Yes	Yes	No	>=2	14	7-9 months ago	12	Yes	Yes	No	No	I don't know	No		Yes	To avoid STDs	Yes	Withdrawal method		No		No		No		Yes	Girlfriend
Industrial	Nkoma	S6	Female	Moslem	S6	Commute from home	Yes	Yes	No	No	1	16	4-6 months ago	18	No	No	Yes	No	1 week after menstruation	Yes	Hospital	No	Prevents unwanted pregnancy	No	Condoms	Hospital	No		No	No	No	Yes	Yes
Industrial	Nkoma	S3	Male	Moslem	S3	Commute from home	Yes	Yes		No	>=2	17	1-3 months ago	16	Yes	No	No	No	I don't know	No		No	Dangerous to human life	No			No		No		No		No
Industrial	Wanale	S3	Male	Others	S3	Rent a room out within municipality	No	Yes	No	No	1	13	More than a year	14	No	No	Yes	No	1 week after menstruation	Yes	School ( biology lessons)	Yes	Prevents unwanted pregnancy	Yes	Condoms	Health facility	No		Yes	Yes	No		Yes	Friend
Industrial	Mbale High	S2	Male	Anglican	S2	Commute from home	Yes	Yes	No	No	1				No	No	No	Yes	During menstruation	No		Yes		No			No		Yes	No	Yes	No	No
Industrial	Oxford	S3	Female	Others	S3	Commute from home	Yes	Yes	No	No	1	15			No		No	No	1 week after menstruation	No		No	Dangerous to human life	No			No		No		No		Yes	Boyfriend
Industrial	Oxford	S5	Male	Moslem	S5	Rent a room out within municipality	Yes	Yes	No	No	1	18	More than a year	16	No		Yes	Yes	1 week after menstruation	Yes	Health Centre	Yes	Prevents unwanted pregnancy	Yes	Condoms	Health facility	No		Yes	No	Yes	Yes	Yes	Teacher
Industrial	Nkoma	S3	Male	Catholic	S3	Rent a room out within municipality	Yes	Yes	Yes	Yes	1				No	No	Yes	Yes	During menstruation	Yes		Yes		No			No		No		No		No
Industrial	Nkoma	S6	Male	Catholic	S6	Hostel	Yes	Yes	Yes	Yes	1	15	1-3 months ago	14	No	No	Yes	Yes	1 week after menstruation	Yes	School ( biology lessons)	Yes	prevention of HIV and unwanted pregnanacy	Yes	Condoms	Bought from clinic	No		No	No	No	No	Yes	Fellow youth
Northern	Bugisu High	S4	Female	Anglican	S4	Commute from home	Yes	Yes	No	No	1	17	7-9 months ago	18	No	No	Yes	Yes	1 week after menstruation	No		No	May lead to cancer of the uterus	No			No		No		No		No
Industrial	Nkoma	S4	Female	Moslem	S4	Commute from home	Yes	Yes	No	No	1	17	More than a year	17	No	No	Yes	Yes	1 week after menstruation	No		Yes	Prevents unwanted pregnancy	Yes	Injections	Hospital	No		Yes	No	Yes	Yes	No
Industrial	Nkoma	S6	Male	Anglican	S6	Rent a room out within municipality	Yes	Yes	No	No	>=2	17	4-6 months ago	17	No	No	Yes	No	1 week after menstruation	Yes	Health Centre	Yes	prevention of HIV and unwanted pregnanacy	Yes	Condoms	Health facility	No		Yes	No	Yes	Yes	No
Industrial	Nkoma	S3	Female	Born Again	S3	Commute from home	Yes	Yes	No	No	>=2	15	1-3 months ago	18	No	No	Yes	Yes	I don't know	Yes	School ( biology lessons)	Yes	Prevention of HIV	Yes	Condoms	Hospital	No		No	No	No	Yes	Yes	Relative
Industrial	Mbale High	S4	Male	Anglican	S4	Rent a room out within municipality	Yes	Yes	No	No	>=2	17	7-9 months ago	16	No	No	No	No	1 week after menstruation	No	Homes/Parents	No	Dangerous to human life	Yes	IUD	Hospital	No		No		No	No	No
Industrial	Mbale	S3	Male	Moslem	S3	Hostel	Yes	Yes	No	No	1	17	More than a year	16	No	No	No	No	I don't know	Yes	Homes/Parents	No	Dangerous to human life	Yes	Condoms		No		No		Yes	No	No
Northern	Bugisu High	S3	Male	Others	S3	Hostel	Yes	Yes	No	No	1	10	4-6 months ago	13	No	No	Yes	Yes	During menstruation	Yes	School ( biology lessons)	Yes	Prevention of HIV	Yes	Condoms	Brought by boyfriend/girlfriend	No		Yes	Yes	No	No	Yes	Girlfriend
Industrial	Nkoma	S6	Female	Moslem	S6	Commute from home	Yes	Yes	Yes	No	1	18	1-3 months ago	20	No	No	No	No	1 week after menstruation	Yes	Hospital	Yes	Prevents unwanted pregnancy	Yes	Withdrawal method		No		No		Yes	Yes	No
Industrial	Mbale	S4	Male	Moslem	S4	Commute from home	No	Yes	No	No		14	More than a year	12	No	No	Yes	Yes	I don't know	Yes	School ( biology lessons)	Yes	Prevents unwanted pregnancy	No			No		No		No		No
Industrial	Oxford	S3	Female	Catholic	S3	Commute from home	Yes	Yes	No	No	1	18	7-9 months ago	19	No	No	Yes	Yes	I don't know	No		Yes		Yes	Condoms	AIC	No		No		Yes	Yes	Yes	Boyfriend
Industrial	Nkoma	S3	Male	Others	S3	Commute from home	Yes	Yes	Yes	No	>=2	16	1-3 months ago	16	No	No	No	No	During menstruation	Yes	School ( biology lessons)	Yes		Yes	Withdrawal method		No		No		No		No
Industrial	Nkoma	S6	Male	Catholic	S6	Hostel	Yes	Yes	Yes	Yes	1	20	1-3 months ago	18	No	No	No	No	1 week after menstruation	Yes	TASO	Yes	Prevents unwanted pregnancy	Yes	Condoms	Health facility	No		Yes	Yes	No	Yes	Yes	Girlfriend
Industrial	Mbale	S5	Male	Others	S5	Commute from home	Yes	Yes	Yes	No	>=2		10-12 months ago	16	Yes	Yes	Yes	Yes	During menstruation	No		Yes		No			No		No		No		No
Northern	Bugisu High	S2	Male	Catholic	S2	Hostel	Yes	Yes	No	No	1	18	4-6 months ago	16	No	No	No	No	I don't know	Yes	Radio	Yes	Prevents unwanted pregnancy	Yes	Condoms	Hospital	No		No		Yes	Yes	No
Industrial	Nkoma	S4	Female	Others	S4	Commute from home	Yes	Yes	No	No	1	15		17	No	No	Yes	Yes	I don't know	No		No	Dangerous to human life	Yes	Withdrawal method		No		No		Yes	Yes	No
Industrial	Oxford	S3	Male	Moslem	S3	Commute from home	No	Yes	No	No		15	More than a year	17	No		No	No	I don't know	Yes	Health Centre	Yes	Prevents unwanted pregnancy	Yes	Condoms	Health facility	No		Yes	No	No		Yes	Friend
Industrial	Nkoma	S6	Male	Catholic	S6	Commute from home	Yes	Yes	No	No	1				No	No	No	No	2 weeks after menstruation	No		Yes	Prevents unwanted pregnancy	No			No		No		Yes	No	No
Industrial	Nkoma	S5	Male	Others	S5	Rent a room out within municipality	No	Yes	Yes	No		6	1-3 months ago	5	No	No	No	Yes	I don't know	No		Yes	Prevents unwanted pregnancy	No			No		No		Yes	No	No
Industrial	Wanale	S6	Male	Moslem	S6	Hostel	No	Yes	No	No	1	19	More than a year	15	No	No	No	No	1 week after menstruation	Yes	Hospital	Yes	Prevents unwanted pregnancy	Yes	Condoms	Hospital	No		No	No	Yes	No	Yes	Friend
Industrial	Mbale High	S2	Male	Moslem	S2	Commute from home	Yes	Yes	Yes	Yes	>=2				No	Yes	No	No	I don't know	No		No		No			No		No		No	No	Yes	Friend
Industrial	Nkoma	S6	Male	Others	S6	Commute from home	Yes	Yes	Yes	No	>=2	16	1-3 months ago	13	Yes	No	Yes	Yes	2 weeks after menstruation	Yes	Hospital	Yes	Prevents unwanted pregnancy	No			No		No	No	Yes	Yes	Yes	Doctor
Industrial	Nkoma	S3	Male	Moslem	S3	Commute from home	Yes	Yes	No	No	1	17	4-6 months ago	16	No	No	No	No	1 week after menstruation	Yes	School ( biology lessons)	Yes	Prevention of HIV	No			No		No		No		Yes	Relative
Industrial	Nkoma	S4	Male	Others	S4	Commute from home	Yes	Yes	No	No	>=2	5	More than a year	4	No	No	Yes	Yes	I don't know	Yes	School ( biology lessons)	Yes	Prevents unwanted pregnancy	Yes	Withdrawal method		No		Yes	Yes	No	No	Yes	Friend
Industrial	Mbale	S6	Male	Moslem	S6	Commute from home	Yes	Yes	Yes	No	1	19	1-3 months ago	17	No	No	Yes	No	1 week after menstruation	No		No	Dangerous to human life	Yes	Withdrawal method		No		No		No	No	No
Industrial	Mbale High	S3	Male	Catholic	S3	Rent a room out within municipality	Yes	Yes	No	No		14	10-12 months ago	16	No	No	No	Yes	1 week after menstruation	No		No	it has side effects	Yes	Condoms	Bought from clinic	No		Yes	Yes	No	No	No
Industrial	Nkoma	S6	Male	Moslem	S6	Hostel	Yes	Yes	No	No	>=2	15	More than a year	14	No	No	Yes	No	During menstruation	Yes	School ( biology lessons)	Yes	To avoid STDs	Yes	Condoms	Bought from clinic	No		No	No	Yes	Yes	Yes	Friend
Industrial	Nkoma	S5	Male	Others	S5	Hostel	Yes	Yes	Yes	No	>=2	15	1-3 months ago	14	Yes	No	No	Yes	1 week after menstruation	Yes	Radio	Yes	Prevents unwanted pregnancy	Yes	Condoms		No		No		No	Yes	Yes	Girlfriend
Industrial	Oxford	S3	Female	Catholic	S3	Commute from home	Yes	Yes	No	No	1	17	4-6 months ago	18	No	No	No	No	I don't know	No		Yes	Prevents unwanted pregnancy	Yes	Condoms	Brought by boyfriend/girlfriend	No		No		Yes	Yes	No
Industrial	Nkoma	S6	Female	Anglican	S6	Rent a room out within municipality	Yes	Yes	Yes	Yes	1	18	1-3 months ago	19	No		Yes	Yes	1 week after menstruation	Yes	Radio	No	May lead to cancer of the uterus	No			No		No		Yes	Yes	Yes	Friend
Industrial	Mbale	S2	Male	Born Again	S2	Commute from home	Yes	Yes	No	No	>=2	6	More than a year	6	No		No	Yes	2 weeks after menstruation	Yes	Radio	Yes	Prevention of HIV	No			No		No		No		No
Industrial	Mbale High	S2	Female	Catholic	S2	Commute from home	Yes	Yes	Yes	Yes	>=2	15	1-3 months ago	16	No	No	No	No	2 weeks after menstruation	No		No		Yes	Condoms		No		No		No	No	No
Industrial	Nkoma	S3	Male	Catholic	S3	Rent a room out within municipality	Yes	Yes	No	No	>=2	13	4-6 months ago	13	No	No	Yes	Yes	2 weeks after menstruation	No		No	Dangerous to human life	Yes	Condoms	Hospital	No		No		No	No	Yes	Girlfriend
Northern	Bugisu high	S5	Male	Catholic	S5	Hostel	Yes	Yes	Yes	Yes	>=2	14	1-3 months ago	12	Yes	No	Yes	Yes	During menstruation	Yes	Hospital	Yes	Prevention of HIV	Yes	Condoms	Hospital	No		No	No	Yes	No	No
Industrial	Mbale	S2	Male	Catholic	S2	Commute from home	Yes	Yes	Yes	No	>=2	7	1-3 months ago	55	Yes	No	Yes	Yes	I don't know	No		No	Affects the reproductive system or organ	Yes	Withdrawal method		No		No		No		No
Northern	Bugisu High	S4	Male	Catholic	S4	Hostel	Yes	Yes	No	No	1	16	10-12 months ago	16	No	No	No	No	I don't know	Yes	Hospital	Yes	Prevention of HIV	Yes	Condoms	Hospital	No		No	No	Yes	Yes	Yes	Friend
Industrial	Nkoma	S6	Male	Moslem	S6	Commute from home	No	Yes	Yes	Yes	1	17	1-3 months ago	16	No	No	Yes	Yes	2 weeks after menstruation	Yes	TV	No	Forbidden in the faith	No			Yes	Counting days after menstruation	No	No	Yes	Yes	No
Industrial	Nkoma	S5	Male	Catholic	S5	Rent a room out within municipality	Yes	Yes	No	No	1	10	More than a year	15	No	No	Yes	Yes	During menstruation	Yes	Radio	Yes	Prevents unwanted pregnancy	No			No		No		Yes	Yes	Yes	Friend
Industrial	Nkoma	S6	Male	Catholic	S6	Commute from home	Yes	Yes	No	No	1	8	More than a year	6	Yes	No	Yes	Yes	During menstruation	No		Yes	To avoid STDs	Yes	Condoms	Health facility	No		Yes	Yes	Yes	Yes	No
Industrial	Mbale	S6	Male	Anglican	S6	Commute from home	Yes	Yes	No	No	1		4-6 months ago		No		No	No	I don't know	Yes	School ( biology lessons)	Yes	it has side effects	Yes	Condoms	Bought from clinic	No		Yes	No	Yes	Yes	Yes	Girlfriend
Industrial	Nkoma	S3	Male	Catholic	S3	Hostel	Yes	Yes	Yes	No	1		More than a year	17	Yes	No	Yes	Yes	During menstruation	No		No	Dangerous to human life	No			No		No		No	No	No
Industrial	Oxford	S4	Male	Catholic	S4	Rent a room out within municipality	Yes	Yes	No	No	>=2	15	More than a year	14	No		No	Yes	2 weeks after menstruation	Yes	School ( biology lessons)	Yes	Prevention of HIV	Yes	Withdrawal method		Yes	Tubuligation	No		No		Yes	Girlfriend
Industrial	Nkoma	S3	Male	Moslem	S3	Commute from home	No	Yes	No	No		15	More than a year	14	No	No	Yes	No	I don't know	No		Yes	Prevents unwanted pregnancy	No			No		No		Yes	No	No
Industrial	Mbale	S4	Male	Catholic	S4	Hostel	Yes	Yes	Yes	No	1	10	4-6 months ago	14	No	No	Yes	Yes	I don't know	Yes	School ( biology lessons)	Yes	To avoid STDs	Yes	Withdrawal method	Hospital	No		Yes	No	Yes	No	Yes	Girlfriend
Industrial	Oxford	S5	Male	Anglican	S5	Commute from home	No	Yes		No		15	More than a year	14	No		Yes	Yes	1 week after menstruation	No		No		No			No		No		Yes	Yes	No
Industrial	Oxford	S3	Female	Catholic	S3	Commute from home	Yes	Yes	No	No	1	16	1-3 months ago	16	No		Yes	Yes	1 week after menstruation	No		Yes	Prevents unwanted pregnancy	No			No		No		No		No
Industrial	Mbale High	S4	Female	Anglican	S4	Rent a room out within municipality	Yes	Yes	No	No	1	17	10-12 months ago	19	No	No	Yes	Yes	2 weeks after menstruation	Yes	TV	Yes	To avoid STDs	Yes	Condoms	Hospital	Yes	Local herbs	No		Yes	Yes	Yes	Doctor
Industrial	Oxford	S4	Female	Born Again	S4	Commute from home	Yes	Yes	No	No	1	17	10-12 months ago	19	No		Yes	Yes	1 week after menstruation	No		No		No			No		No		No		No
Industrial	Mbale High	S5	Male	Catholic	S5	Rent a room out within municipality	Yes	Yes	Yes	Yes	>=2	17	1-3 months ago	24	No	No	Yes	No	1 week after menstruation	Yes	Radio	Yes	Prevents unwanted pregnancy	Yes	Condoms	Hospital	No		Yes	Yes	No		No
Industrial	Mbale	S4	Male	Catholic	S4	Commute from home	No	Yes	Yes	No	>=2	10	1-3 months ago	12	Yes	Yes	No	No	I don't know	Yes	Hospital	Yes	Prevention of HIV	Yes	Condoms	Hospital	Yes	Local herbs	Yes	No	Yes	No	Yes	Girlfriend
Industrial	Mbale	S2	Female	Born Again	S2	Commute from home	Yes	Yes	No	No	>=2		10-12 months ago	23	Yes	Yes	Yes	Yes	1 week after menstruation	Yes	Hospital	Yes	Prevents unwanted pregnancy	Yes	Injections	Hospital	No		No		No		Yes	Friend
Industrial	Mbale High	S4	Male	Moslem	S4	Commute from home	Yes	Yes	Yes	No	>=2	19	1-3 months ago	17	No	No	Yes	Yes	1 week after menstruation	No		Yes	Prevents unwanted pregnancy	No			No		Yes	Yes	Yes	Yes	Yes	Relative
Industrial	Mbale	S3	Male	Catholic	S3	Commute from home	Yes	Yes	No	No	1				No		No	No	During menstruation	Yes	Homes/Parents	Yes	Prevents unwanted pregnancy	No			No		No		No		Yes	Girlfriend
Industrial	Nkoma	S4	Female	Moslem	S4	Rent a room out within municipality	No	Yes	No	No	>=2	18	More than a year	19	Yes	Yes	Yes	Yes	I don't know	Yes	Hospital	No	Dangerous to human life	Yes	Injections	Health facility	No		No		Yes	Yes	Yes	Friend
Industrial	Mbale	S2	Male	Anglican	S2	Hostel	Yes	Yes	No	No	>=2	16	More than a year	15	No		No	No	I don't know	Yes	School ( biology lessons)	No	May lead to cancer of the uterus	Yes	Periodic abstinence	Parents	No		Yes	Yes	No	No	Yes	Teacher
Northern	Bugisu high	S4	Female	Born Again	S4	Commute from home	Yes	Yes	Yes	No	1	12	More than a year	15	No	No	No	No	1 week after menstruation	No		No	Affects the reproductive system or organ	Yes	Condoms	Brought by boyfriend/girlfriend	No		Yes	Yes	Yes	Yes	Yes	Boyfriend
Industrial	Mbale	S4	Male	Others	S4	Hostel	Yes	Yes	No	No			More than a year		No	No	Yes	Yes	1 week after menstruation	Yes	School ( biology lessons)	Yes	To avoid STDs	No			No		No		No		Yes	Friend
Industrial	Mbale	S3	Male	Moslem	S3	Rent a room out within municipality	No	Yes	No	No	1	16	More than a year	15	No		Yes	Yes	1 week after menstruation	No		No	Dangerous to human life	No			No		No		No		No	Relative
Industrial	Mbale	S6	Male	Anglican	S6	Commute from home	Yes	Yes	No	Yes	1	13	7-9 months ago	12	No		No	No	1 week after menstruation	Yes	School ( biology lessons)	No		Yes	Condoms	Hospital	No		Yes	No	Yes	Yes	Yes	Friend
Industrial	Nkoma	S6	Male	Catholic	S6	Hostel	Yes	Yes	Yes	Yes	>=2				Yes	Yes	Yes	No	I don't know	Yes				No			No		Yes	Yes	Yes	Yes	Yes
Industrial	Wanale	S6	Male	Catholic	S6	Hostel	Yes	Yes	Yes	No	1	18	1-3 months ago	16	No		No	No	2 weeks after menstruation	No		No		No			Yes	Counting days after menstruation	No		Yes	Yes	Yes	Girlfriend
Industrial	Mbale High	S4	Female	Born Again	S4	Commute from home	Yes	Yes	No	No	1	15	1-3 months ago	18	No		No	No	During menstruation	Yes	Health Centre	Yes	Prevents unwanted pregnancy	Yes	Injections	Health facility	No		Yes	Yes	No	No	No
Industrial	Nkoma	S3	Female	Born Again	S3	Commute from home	Yes	Yes	No	No	1	17	1-3 months ago	19	No	No	Yes	Yes	During menstruation	Yes	Radio	Yes	Prevents unwanted pregnancy	No			No		No		No		No
Industrial	Nkoma	S5	Male	Moslem	S5	Commute from home	Yes	Yes	No	No	1	9	More than a year	10	No		Yes	Yes	During menstruation	Yes	School ( biology lessons)	No		No			Yes	Counting days after menstruation	No		No		No
Industrial	Mbale	S2	Male	Moslem	S2	Rent a room out within municipality	Yes	Yes	No	No	1		More than a year		Yes	Yes	No	No	During menstruation	No		Yes	Prevents unwanted pregnancy	No			No		No		No		No
Industrial	Nkoma	S3	Male	Anglican	S3	Rent a room out within municipality	Yes	Yes	Yes	No	>=2	15	1-3 months ago	18	No		No	No	I don't know	Yes	Radio	Yes	Prevents unwanted pregnancy	No			No		No		No	No	No
Industrial	Oxford	S3	Female	Anglican	S3	Commute from home	Yes	Yes	No	No	1	13	4-6 months ago	16	No		Yes	Yes	I don't know	Yes	Homes/Parents	Yes	Prevents unwanted pregnancy	No			No		No		No		No	Boyfriend
Industrial	Nkoma	S3	Female	Moslem	S3	Rent a room out within municipality	Yes	Yes	Yes	Yes	1	17	More than a year	19	No	No	No	No	During menstruation	Yes	Hospital	No		Yes	Condoms	Hospital	No		Yes		Yes	Yes	Yes	Relative
Industrial	Mbale	S4	Male	Anglican	S4	Commute from home	Yes	Yes	No	No		13	More than a year	12	No	No	Yes	Yes	I don't know	Yes	TV	Yes	Prevents unwanted pregnancy	No			Yes	Tubuligation	No		Yes	Yes	Yes	Teacher
Industrial	Nkoma	S6	Male	Moslem	S6	Commute from home	Yes	Yes	No	No	1	17	10-12 months ago	16	No	No	Yes	No	1 week after menstruation	Yes	TV	Yes	Prevents unwanted pregnancy	Yes	Condoms	Health facility	No		No	No	Yes	Yes	Yes	Girlfriend
Industrial	Mbale High	S2	Male	Catholic	S2	Rent a room out within municipality	Yes	Yes	No	No	>=2	11	More than a year	10	No	No	No	No	1 week after menstruation	Yes	Hospital	Yes	Prevention of HIV	Yes	Condoms	Bought from clinic	No		Yes	Yes	Yes	Yes	Yes	Girlfriend
Industrial	Mbale High	S5	Male	Born Again	S5	Rent a room out within municipality	Yes	Yes	No	No	1	18	More than a year	17	No		No	No	During menstruation	Yes	Hospital	Yes	Prevention of HIV	Yes	Condoms	Hospital	No		No		No		No
Industrial	Oxford	S3	Male	Moslem	S3	Hostel	Yes	Yes	Yes	No	>=2	15	1-3 months ago	15	Yes	No	Yes	Yes	1 week after menstruation	No		No		No			No		No		No		Yes	Teacher
Industrial	Nkoma	S6	Male	Moslem	S6	Rent a room out within municipality	Yes	Yes	Yes	No	>=2	18	1-3 months ago	19	Yes	No	Yes	Yes	2 weeks after menstruation	Yes	Health Centre	Yes	To avoid STDs	No			No		No	No	Yes	Yes	Yes	Girlfriend
Northern	Bugisu High	S4	Female	Moslem	S4	Hostel	Yes	Yes	No	No	1	17	More than a year	17	No	No	No	No	1 week after menstruation	No		Yes	Prevents unwanted pregnancy	Yes	Periodic abstinence		No		No		No	No	Yes	Doctor
Industrial	Nkoma	S6	Male	Catholic	S6	Rent a room out within municipality	Yes	Yes	Yes	Yes	>=2	17	1-3 months ago	14	Yes	No	No	No	1 week after menstruation	Yes	Radio	Yes	Prevents unwanted pregnancy	Yes	Condoms	Hospital	Yes	Counting days after menstruation	No		Yes	Yes	Yes	Girlfriend
Industrial	Mbale	S4	Male	Anglican	S4	Rent a room out within municipality	Yes	Yes	Yes	No	>=2	10	1-3 months ago	9	Yes	Yes	Yes	Yes	I don't know	Yes	Marie Stopes	Yes	Prevents unwanted pregnancy	Yes	Withdrawal method		Yes		Yes	Yes	Yes	No	Yes
Industrial	Nkoma	S6	Female	Anglican	S6	Rent a room out within municipality	Yes	Yes	No	No	1	16	4-6 months ago	19	No		No	No	1 week after menstruation	Yes	Radio	Yes	Prevents unwanted pregnancy	No			No		No		Yes	No	Yes	Relative
Industrial	Nkoma	S3	Male	Anglican	S3	Commute from home	Yes	Yes	No	No	1	15	1-3 months ago	16	No	No	No	Yes	1 week after menstruation	Yes	School ( biology lessons)	Yes	Prevents unwanted pregnancy	Yes	Condoms	Bought from clinic	No		No		Yes	Yes	Yes	Girlfriend
Industrial	Mbale	S6	Male	Others	S6	Hostel	Yes	Yes	No	No	1	18	7-9 months ago	16	No	No	Yes	Yes	During menstruation	Yes	Health Centre	Yes	To avoid STDs	Yes	Condoms	Hospital	No		No		No		No
Industrial	Nkoma	S6	Male	Catholic	S6	Commute from home	Yes	Yes	No	No	>=2	16	4-6 months ago	15	No	No	No	No	1 week after menstruation	Yes	School ( biology lessons)	Yes	Prevents unwanted pregnancy	Yes	Condoms	Health facility	Yes	Tubuligation	Yes	Yes	No	No	No
Industrial	Mbale High	S2	Female		S2	Commute from home	Yes	Yes	Yes	Yes	1	16		19	No		Yes	No	2 weeks after menstruation	Yes	Homes/Parents	No	Dangerous to human life	No			No		No		No	No	No
Industrial	Oxford	S3	Male	Moslem	S3	Commute from home	Yes	Yes	Yes	No	>=2	9	1-3 months ago	10	No	No	No	No	During menstruation	No		Yes		No			No		No		No		No
Industrial	Nkoma	S3	Female	Born Again	S3	Commute from home	Yes	Yes	Yes	Yes	1	17	4-6 months ago	20	No	No	No	No	During menstruation	Yes	Health Centre	No		Yes	Condoms		No		Yes		Yes	Yes	Yes	Boyfriend
Industrial	Mbale	S2	Male	Born Again	S2	Commute from home	No	Yes	No	No	1	7	1-3 months ago	5	Yes	No	Yes	Yes	During menstruation	Yes	Hospital	Yes		Yes	Condoms	Hospital	No		Yes	Yes	Yes	Yes	Yes
Northern	Bugisu High	S5	Female	Moslem	S5	Hostel	Yes	Yes	No	No	1	17	7-9 months ago	21	No	No	Yes	Yes	1 week after menstruation	Yes	Health Centre	No	It will increase the spread of HIV/AIDS or STDs	Yes	Emergency pills	Brought by boyfriend/girlfriend	No		Yes	No	Yes	Yes	Yes	Boyfriend
Industrial	Nkoma	S6	Male	Moslem	S6	Rent a room out within municipality	Yes	Yes	No	No	>=2	17	10-12 months ago	16	No	No	Yes	No	I don't know	Yes	Radio	Yes	Prevents unwanted pregnancy	No			No		No	No	No	No	No
Industrial	Oxford	S6	Male	Anglican	S6	Commute from home	Yes	Yes	No	No	>=2	22	4-6 months ago	20	No		No	Yes	I don't know	Yes	School ( biology lessons)	Yes	Prevents unwanted pregnancy	Yes	Condoms	Bought from clinic	No		No		No		Yes	Girlfriend
Industrial	Nkoma	S6	Male	Catholic	S6	Commute from home	Yes	Yes	Yes	Yes	>=2	15	1-3 months ago	17	Yes	Yes	Yes	Yes	During menstruation	Yes	Joy Hospice	Yes	prevention of HIV and unwanted pregnanacy	Yes	Condoms	Hospital	No		Yes	Yes	No	No	Yes	Relative
Industrial	Oxford	S3	Female	Born Again	S3	Commute from home	Yes	Yes	No	No	>=2	15	7-9 months ago	16	No		No	No	I don't know	No		No	I don't know contraception	No			No		No		No		No
Industrial	Nkoma	S3	Male	Born Again	S3	Rent a room out within municipality	No	Yes	No	No	>=2	16	4-6 months ago	16	No	No	No	Yes	During menstruation	Yes	Radio	No		No			No		No		No		No
Industrial	Nkoma	S3	Female	Others	S3	Commute from home	Yes	Yes	Yes	No	>=2	17	4-6 months ago		Yes	Yes	Yes	Yes	During menstruation	Yes	Homes/Parents	Yes		Yes	Withdrawal method		Yes		Yes	No	Yes	Yes	Yes	Boyfriend
Industrial	Nkoma	S6	Female	Moslem	S6	Commute from home	Yes	Yes	Yes	Yes	1	15	1-3 months ago	22	Yes	Yes	No	No	1 week after menstruation	Yes	Marie Stopes	No	Dangerous to human life	Yes	Periodic abstinence		No		No		No		No
Industrial	Mbale	S4	Female	Anglican	S4	Hostel	Yes	Yes	No	No	1				No	No	Yes	Yes	1 week after menstruation	Yes		Yes	Prevents unwanted pregnancy	No			No		No		Yes	No	No
Industrial	Mbale High	S6	Male	Catholic	S6	Commute from home	Yes	Yes	Yes	No	1	17	1-3 months ago	16	No		Yes	Yes	2 weeks after menstruation	Yes	TV	No	Dangerous to human life	Yes	Condoms	Bought from clinic	Yes	Local herbs	No		No		Yes	Teacher
Industrial	Nkoma	S3	Male	Born Again	S3	Commute from home	Yes	Yes	No	No	1	15	1-3 months ago	14	No	No	No	No	During menstruation	Yes	School ( biology lessons)	Yes	Prevents unwanted pregnancy	Yes	Condoms	Hospital	No		Yes	Yes	No	No	Yes	Friend
Industrial	Mbale High	S4	Male	Others	S4	Commute from home	Yes	Yes	No	No	>=2		7-9 months ago	12	No	No	Yes	Yes	I don't know	No		No		No			No		No		No	No	No
Industrial	Mbale	S6	Male	Moslem	S6	Hostel	Yes	Yes	No	No	>=2	13	More than a year	20	No		No	No	I don't know	No		No		No			No		No		No		No
Industrial	Nkoma	S3	Male	Moslem	S3	Commute from home	Yes	Yes	Yes	No	>=2	15	1-3 months ago	12	No	No	No	No	2 weeks after menstruation	Yes	Homes/Parents	No	Dangerous to human life	No			Yes	Local herbs	No		Yes	Yes	No
Industrial	Nkoma	S5	Female	Anglican	S5	Commute from home	Yes	Yes	Yes	No	1	17	1-3 months ago	19	No		No	No	1 week after menstruation	No		Yes	Prevents unwanted pregnancy	Yes	Condoms		No		Yes	Yes	No		No
Industrial	Oxford	S3	Male	Born Again	S3	Rent a room out within municipality	Yes	Yes	Yes	Yes	>=2	13	1-3 months ago	12	Yes	Yes	Yes	Yes	During menstruation	Yes	School guidance and counselling	Yes	To avoid STDs	Yes	Condoms	Health facility	Yes	Local herbs	Yes	Yes	Yes	Yes	Yes	Girlfriend
Industrial	Oxford	S3	Male	Catholic	S3	Commute from home	No	Yes	Yes	No	>=2	17	1-3 months ago	18	No	No	No	No	I don't know	No		Yes	To avoid STDs	No			No		No		No		No
Industrial	Oxford	S5	Male	Catholic	S5	Hostel	Yes	Yes	No	No	1	16	4-6 months ago	15	No	No	No	No	I don't know	Yes	School ( biology lessons)	Yes	To avoid STDs	Yes	Condoms	Distributed at the cultural circumcision ground	No		No		No		Yes	Friend
Industrial	Mbale High	S4	Female	Born Again	S4	Commute from home	Yes	Yes	Yes	No	1	17	4-6 months ago	19	No	No	No	No	2 weeks after menstruation	No		No		No			No		No		Yes	No	Yes	Boyfriend
Industrial	Mbale High	S3	Male	Catholic	S3	Commute from home	Yes	Yes	Yes	No	1	17	1-3 months ago	16	No	No	No	No	During menstruation	No		Yes	To avoid STDs	Yes	Condoms	Hospital	No		Yes	No	No	No	No
Industrial	Mbale	S4	Male	Others	S4	Commute from home	Yes	Yes	No	No	1		10-12 months ago	17	No	No	Yes	No	2 weeks after menstruation	Yes	School ( biology lessons)	Yes	To avoid STDs	No			No		No		No	No	No
Industrial	Nkoma	S6	Male	Catholic	S6	Hostel	Yes	Yes	No	No	>=2	19	7-9 months ago	17	No	No	Yes	Yes	1 week after menstruation	Yes	School ( biology lessons)	No	Contraceptives expensive	Yes	Condoms	Brought by boyfriend/girlfriend	No		Yes	Yes	Yes	Yes	Yes	Friend
Industrial	Mbale High	S3	Male	Born Again	S3	Rent a room out within municipality	No	Yes	No	No	1	18	More than a year	17	No	No	No	No	1 week after menstruation	No		Yes	Prevention of HIV	Yes	Condoms	Bought from clinic	No		Yes		Yes	Yes	Yes	Girlfriend
Industrial	Mbale	S2	Male	Moslem	S2	Rent a room out within municipality	No	Yes	No	No	1	7	More than a year	7	No	No	No	No	I don't know	No		Yes	To avoid STDs	No			No		No		Yes	No	No
Industrial	Mbale	S3	Male	Born Again	S3	Commute from home	Yes	Yes	No	No	>=2	15	7-9 months ago		No	No	No	No	During menstruation	Yes		Yes	Prevents unwanted pregnancy	Yes	Withdrawal method		No		No		No		Yes	Relative
Industrial	Mbale	S2	Male	Anglican	S2	Rent a room out within municipality	Yes	Yes	Yes	No	1	15	1-3 months ago	12	No	No	No	No	I don't know	Yes	Radio	No	Dangerous to human life	Yes	Condoms	Hospital	No		Yes	Yes	Yes	Yes	Yes	Teacher
Industrial	Mbale High	S2	Male	Catholic	S2	Hostel	Yes	Yes	No	Yes	1	17	More than a year	18	Yes	No	Yes	No	I don't know	No		Yes	Prevents unwanted pregnancy	No			Yes		No		No	No	No
Industrial	Mbale	S5	Male	Moslem	S5	Commute from home	Yes	Yes	No	No	1	20	7-9 months ago	17	No		No	No	I don't know	Yes	Hospital	Yes	Prevents unwanted pregnancy	Yes	Condoms	Hospital	No		No		No		No
Industrial	Mbale	S4	Female	Moslem	S4	Commute from home	Yes	Yes	No	No	>=2		More than a year		Yes	Yes	Yes	Yes	I don't know	Yes	School ( biology lessons)	Yes	Prevents unwanted pregnancy	Yes	Pills	Hospital			Yes	Yes	Yes	Yes	Yes	Boyfriend
Industrial	Nkoma	S3	Female	Moslem	S3	Commute from home	Yes	Yes	No	No	1	17	4-6 months ago	20	No	No	Yes	Yes	During menstruation	Yes	Hospital	Yes	To avoid STDs	Yes	Condoms	Hospital	Yes	Counting days after menstruation	No		No		Yes	Relative
Industrial	Nkoma	S3	Female	Anglican	S3	Commute from home	Yes	Yes	Yes	No	>=2	15	1-3 months ago	18	No	No	Yes	Yes	During menstruation	No		Yes	Prevention of HIV	Yes	Withdrawal method		No		No		No		Yes	Relative
Industrial	Mbale	S5	Male	Moslem	S5	Commute from home	Yes	Yes	No	No	1	15	7-9 months ago	14	No	No	Yes	No	2 weeks after menstruation	Yes	TV	Yes	Prevents unwanted pregnancy	Yes	Condoms	Bought from clinic	Yes	Vasectomy	Yes	Yes	Yes	Yes	Yes
Industrial	Nkoma	S6	Male	Anglican	S6	Commute from home	Yes	Yes	No	No	1	16	4-6 months ago	15	No	No	No	No	I don't know	No		Yes	Prevents unwanted pregnancy	Yes	Periodic abstinence		Yes		Yes	No	No	No	Yes	Friend
Industrial	Nkoma	S3	Female	Moslem	S3	Commute from home	Yes	Yes	Yes	No	1	15	1-3 months ago	19	No	No	No	No	1 week after menstruation	Yes	Radio	Yes	Prevents unwanted pregnancy	Yes	Withdrawal method		No		No		No	No	No	Boyfriend
Industrial	Mbale High	S4	Female	Anglican	S4	Hostel	Yes	Yes	No	No	1	15	More than a year	18	No	No	No	No	1 week after menstruation	Yes	School ( biology lessons)	Yes	Prevents unwanted pregnancy	No			No		No		No		Yes	Teacher
Industrial	Mbale	S4	Male	Moslem	S4	Commute from home	Yes	Yes	No	No	1		More than a year	14	No	No	Yes	Yes	I don't know	Yes	School ( biology lessons)	No	Affects the reproductive system or organ	No			No		No		Yes	Yes	No
Industrial	Mbale High	S6	Male	Catholic	S6	Rent a room out within municipality	Yes	Yes	Yes	Yes	1	18	1-3 months ago	18	No	No	Yes	Yes	1 week after menstruation	Yes	Marie Stopes	Yes	Prevents unwanted pregnancy	Yes	Condoms	Health facility	No		Yes	Yes	Yes	Yes	Yes	Friend
Industrial	Nkoma	S4	Male	Born Again	S4	Commute from home	Yes	Yes	No	No	>=2	15	More than a year	14	No	No	No	No	During menstruation	No				Yes	Withdrawal method		No		No		No	No	Yes	Girlfriend
Industrial	Nkoma	S6	Female	Moslem	S6	Commute from home	No	Yes	No	No	1	19	10-12 months ago	22	Yes	No	Yes	Yes	1 week after menstruation	Yes	School ( biology lessons)	Yes	prevention of HIV and unwanted pregnanacy	No			Yes	Breastfeeding	No	No	Yes	Yes	No
Northern	Bugisu high	S6	Male	Born Again	S6	Commute from home	Yes	Yes	Yes	Yes	1	15	1-3 months ago	15	No	No	Yes	Yes	I don't know	Yes	Radio	Yes	Prevents unwanted pregnancy	Yes	Condoms	Bought from clinic	No		Yes	Yes	Yes	Yes	Yes	Doctor
Industrial	Nkoma	S6	Male	Anglican	S6	Commute from home	Yes	Yes	Yes	No	>=2	16	1-3 months ago	15	No	No	No	No	1 week after menstruation	Yes	School ( biology lessons)	Yes	To avoid STDs	Yes	Condoms	Hospital	No		Yes	Yes	Yes	Yes	Yes	Girlfriend
Industrial	Nkoma	S3	Female	Born Again	S3	Rent a room out within municipality	Yes	Yes	Yes	Yes	>=2	15	1-3 months ago	19	No	No	No	No	1 week after menstruation	Yes	Health Centre	Yes	Prevents unwanted pregnancy	Yes	Pills	Bought from clinic	No		Yes	Yes	Yes	Yes	Yes	Relative
Industrial	Nkoma	S4	Female	Catholic	S4	Rent a room out within municipality	Yes	Yes	No	No	1		7-9 months ago	19	No		No	No	2 weeks after menstruation	Yes	Health Centre	Yes	Prevents unwanted pregnancy	No			No		No		Yes	Yes	Yes	Relative
Industrial	Mbale	S2	Female	Born Again	S2	Commute from home	Yes	Yes	No	No	1	16	1-3 months ago	19	No		No	No	During menstruation	No		No	it has side effects	No			No		No		Yes	No	Yes	Boyfriend
Industrial	Mbale High	S3	Female	Born Again	S3	Commute from home	Yes	Yes	No	No	1	16	10-12 months ago	18	No	No	Yes	Yes	1 week after menstruation	Yes	Health Centre	Yes	Prevents unwanted pregnancy	Yes	Periodic abstinence		No		No		No	No	No
Industrial	Mbale High	S5	Female	Born Again	S5	Commute from home	Yes	Yes	No	Yes	1	18	More than a year	20	No	No	Yes	Yes	1 week after menstruation	Yes	School ( biology lessons)	Yes	Prevents unwanted pregnancy	Yes	Injections	Hospital	No		Yes	Yes	Yes	Yes	Yes	Boyfriend
Industrial	Nkoma	S3	Female	Born Again	S3	Commute from home	No	Yes	No	No					No	Yes	No	No	I don't know	No		Yes	Prevents unwanted pregnancy	No			No		No		No	No	No
Industrial	Mbale	S2	Male	Moslem	S2	Commute from home	Yes	Yes	Yes	No	1	16	1-3 months ago	18	No		No	No	I don't know	Yes	School ( biology lessons)	No		Yes	Condoms	Bought from clinic	No		Yes	No	Yes	Yes	Yes	Girlfriend
Industrial	Mbale	S3	Male	Moslem	S3	Commute from home	Yes	Yes	Yes	No	1	15	1-3 months ago	15	No	No	No	No	During menstruation	Yes	Hospital	Yes	Prevents unwanted pregnancy	Yes	Condoms	Hospital	No		No		No		No
Industrial	Nkoma	S4	Female	Catholic	S4	Rent a room out within municipality	Yes	Yes	No	No	1		More than a year		No	No	No	No	I don't know	No		No		Yes	Condoms	Brought by boyfriend/girlfriend	No		No		No	No	No
Industrial	Oxford	S3	Male	Catholic	S3	Rent a room out within municipality	Yes	Yes	No	No	1	15	4-6 months ago	14	No		No	No	I don't know	No		Yes	Prevents unwanted pregnancy	No			No		No		No		No
Industrial	Nkoma	S6	Female	Moslem	S6	Commute from home	No	Yes	No	No	1	16	4-6 months ago	19	No	No	Yes	Yes	During menstruation	No		No		No			Yes	Local herbs	No	No	Yes	No	No
Industrial	Oxford	S3	Male	Anglican	S3	Commute from home	Yes	Yes	Yes	Yes	>=2		1-3 months ago	17	Yes	Yes	Yes	No	1 week after menstruation	No		No		No			No		No		No		Yes	Girlfriend
Industrial	Nkoma	S6	Male	Moslem	S6	Rent a room out within municipality	Yes	Yes	Yes	Yes	1	16	1-3 months ago	15	No	Yes	No	No	1 week after menstruation	Yes	Health Centre	Yes	Prevents unwanted pregnancy	Yes	Withdrawal method		No		Yes	No	Yes	Yes	Yes	Friend
Northern	Bugisu High	S4	Female	Moslem	S4	Hostel	Yes	Yes	Yes	No	1	17	1-3 months ago	24	No	No	No	No	During menstruation	Yes	Hospital	No	Affects the reproductive system or organ	No					No	No	Yes	Yes	Yes	Doctor
Industrial	Nkoma	S4	Male	Born Again	S4	Rent a room out within municipality	Yes	Yes	No	No	1	16	1-3 months ago	17	No	No	No	No	1 week after menstruation	Yes	Radio	Yes	To avoid STDs	Yes	Condoms	Hospital	No		No		No	No	No
Industrial	Mbale	S2	Male	Catholic	S2	Commute from home	Yes	Yes	Yes	Yes	1	16	1-3 months ago		No		No	No	During menstruation	Yes	Hospital	Yes	To avoid STDs	Yes	Condoms	Hospital	No		Yes	Yes	No		Yes	Girlfriend
Industrial	Nkoma	S6	Female	Others	S6	Commute from home	Yes	Yes	Yes	Yes	>=2	13	1-3 months ago	18	No	No	Yes	Yes	1 week after menstruation	Yes	Internet	Yes	Prevents unwanted pregnancy	Yes	Condoms	Health facility	No		No	No	No	No	Yes	Boyfriend
Industrial	Mbale High	S5	Female	Catholic	S5	Commute from home	Yes	Yes	No	No	1				No	No	No	No	2 weeks after menstruation	Yes	Radio	Yes	Prevents unwanted pregnancy	No			No		No		Yes	Yes	No
Industrial	Mbale	S5	Male	Anglican	S5	Hostel	Yes	Yes	Yes	No	>=2	16	More than a year	16	No		No	No	During menstruation	No		Yes	Prevents unwanted pregnancy	Yes	Condoms	Hospital	No		No		Yes	No	No
Industrial	Nkoma	S4	Female	Born Again	S4	Rent a room out within municipality	Yes	Yes	No	No	1	18	7-9 months ago	20	No	No	No	No	1 week after menstruation	Yes	Hospital	Yes	Prevents unwanted pregnancy	Yes	Injections	Hospital	No		Yes	No	Yes	Yes	Yes	Friend
Industrial	Nkoma	S4	Male	Catholic	S4	Hostel	Yes	Yes	No	No	1	16	4-6 months ago	16	No			No	During menstruation	Yes	Radio	Yes	Prevention of HIV	Yes	Condoms	Hospital	No		No		Yes	No	Yes	Friend
Northern	Bugisu high	S4	Male	Moslem	S4	Commute from home	Yes	Yes	Yes	No	1	16	1-3 months ago	15	Yes	Yes	No	No	2 weeks after menstruation	No		Yes	To avoid STDs	Yes	Withdrawal method		Yes	Local herbs	No	No	Yes	Yes	Yes	Girlfriend
Industrial	Nkoma	S6	Male	Moslem	S6	Rent a room out within municipality	Yes	Yes	Yes	No	>=2	17	1-3 months ago	14	Yes	No	No	No	1 week after menstruation	No		Yes	To avoid STDs	Yes	Condoms	Hospital	No		No		Yes	Yes	No
Industrial	Oxford	S3	Male	Catholic	S3	Rent a room out within municipality	No	Yes	No	No	>=2	6	4-6 months ago	4	No		Yes	No	I don't know	Yes	Hospital	No	I don't know contraception	No			No		No		Yes	Yes	No
Industrial	Mbale	S4	Female	Anglican	S4	Commute from home	Yes	Yes	No	No	1	16	10-12 months ago	19	No	No	Yes	Yes	I don't know	Yes	Hospital	Yes	Prevents unwanted pregnancy	Yes	Periodic abstinence	Hospital	No		No		No		Yes	Relative
Industrial	Mbale	S4	Male	Catholic	S4	Commute from home	No	Yes	No	No		12	More than a year	12	No	No	No	No	I don't know	Yes	TV	Yes	To avoid STDs	No			No		No		Yes	Yes	Yes	Friend
Industrial	Mbale	S6	Male	Anglican	S6	Rent a room out within municipality	Yes	Yes	No	No	1	18	More than a year	16	No	No	Yes	No	I don't know	Yes	Radio	Yes	Prevents unwanted pregnancy	Yes	Condoms	Bought from clinic	No		No		No		No
Industrial	Mbale High	S6	Male	Catholic	S6	Rent a room out within municipality	Yes	Yes	Yes	Yes	1	20	1-3 months ago	16	No	No	No	No	1 week after menstruation	Yes	Health Centre	Yes	Prevents unwanted pregnancy	Yes	Condoms	Bought from clinic	No		Yes	Yes	No	No	Yes	Girlfriend
Industrial	Nkoma	S6	Male	Moslem	S6	Rent a room out within municipality	Yes	Yes	No	No	1	14	10-12 months ago	14	No		Yes	No	2 weeks after menstruation	Yes	Radio	Yes	Prevents unwanted pregnancy	Yes	Condoms	Bought from clinic	No		No		No		No
Industrial	Mbale	S4	Male	Catholic	S4	Rent a room out within municipality	Yes	Yes	No	No	1		More than a year		No	No		No	During menstruation	Yes	Health Centre	Yes	Prevents unwanted pregnancy	Yes	Condoms		No		No		Yes	Yes	Yes	Girlfriend
Northern	Bugisu High	S3	Male	Moslem	S3	Hostel	Yes	Yes	Yes	No	1	15	1-3 months ago	14	No	No	No	No	1 week after menstruation	No		Yes	Prevention of HIV	No			No		No		No		No
Northern	Bugisu high	S4	Female	Born Again	S4	Hostel	Yes	Yes	No	No	1	16	More than a year	23	No	No	No	No	1 week after menstruation	Yes	Hospital	Yes	Prevents unwanted pregnancy	Yes	Condoms	Hospital	No		No	No	No	No	No
Industrial	Oxford	S3	Female	Born Again	S3	Commute from home	Yes	Yes	Yes	No	1	15	1-3 months ago	17	No		Yes	Yes	1 week after menstruation	Yes	Health Centre	Yes		Yes	Emergency pills	Hospital	No		No		Yes	Yes	Yes	Boyfriend
Industrial	Mbale	S4	Male	Moslem	S4	Commute from home	Yes	Yes	Yes	No	>=2	15	1-3 months ago	14	No	No	No	No	I don't know	No		No	Still young	No			No		No		No		No
Industrial	Nkoma	S5	Female	Born Again	S5	Rent a room out within municipality	Yes	Yes	No	No	1	17	4-6 months ago	19	No		Yes	Yes	During menstruation	Yes	School ( biology lessons)	Yes	Prevents unwanted pregnancy	No			No		No		Yes	No	No
Industrial	Mbale High	S4	Male	Catholic	S4	Commute from home	No	Yes	No	No	1	18	7-9 months ago	16	No	No	Yes	Yes	1 week after menstruation	Yes	Hospital	Yes	To avoid STDs	Yes	Condoms	Bought from clinic	No		Yes	Yes	Yes	No	Yes	Friend
Industrial	Mbale High	S3	Male	Others	S3	Hostel	Yes	Yes	No	No	1	15	More than a year	14	No		No	No	2 weeks after menstruation	Yes	Hospital	Yes	Prevents unwanted pregnancy	Yes	Periodic abstinence		No		Yes	No	Yes	Yes	Yes	Doctor
Industrial	Oxford	S2	Male	Born Again	S2	Rent a room out within municipality	Yes	Yes	No	No	>=2	17	More than a year	18	No		No	No	I don't know	Yes	Hospital	No	Dangerous to human life	No			No		No		Yes	No	No
Industrial	Nkoma	S5	Female	Anglican	S5	Hostel	Yes	Yes	Yes	Yes	1	18	1-3 months ago	22	No	No	Yes	Yes	2 weeks after menstruation	Yes	Radio	Yes	Prevents unwanted pregnancy	Yes	Condoms	Health facility	No		Yes	Yes	Yes	Yes	Yes	Boyfriend
Industrial	Nkoma	S6	Male	Others	S6	Hostel	Yes	Yes	Yes	No	1		10-12 months ago		Yes	Yes	Yes	No	I don't know	Yes		Yes		Yes			No		Yes	Yes	Yes	Yes	Yes	Girlfriend
Industrial	Nkoma	S3	Male	Moslem	S3	Rent a room out within municipality	No	Yes	No	No	>=2	15	More than a year	14	No	No	No	Yes	I don't know	Yes	Homes/Parents	No		No			Yes	Emergency pill	No		No	No	No
Industrial	Mbale	S4	Male	Catholic	S4	Rent a room out within municipality	Yes	Yes	No	No	>=2	14	4-6 months ago	12	No		No	No	I don't know	Yes	School ( biology lessons)	Yes	To avoid STDs	Yes	Withdrawal method		No		No		No		Yes	Friend
Industrial	Nkoma	S6	Male	Born Again	S6	Commute from home	Yes	Yes	No	No	1		More than a year	17	No	No	No	No	I don't know	Yes		Yes	Prevention of HIV	Yes	Condoms		No		Yes	Yes	Yes	Yes	No
Industrial	Mbale High	S3	Female	Born Again	S3	Commute from home	Yes	Yes	Yes	Yes	1	16	10-12 months ago	17	Yes	Yes	Yes	No	1 week after menstruation	Yes	Hospital	Yes	Prevents unwanted pregnancy	Yes	Condoms	Hospital	No		Yes	Yes	Yes	Yes	Yes	Boyfriend
Industrial	Nkoma	S3	Male	Catholic	S3	Commute from home	Yes	Yes	Yes	Yes	>=2	12	4-6 months ago	13	No	Yes	No	No	During menstruation	No		Yes	Prevents unwanted pregnancy	Yes	Condoms		No		No		No		No
Industrial	Mbale	S6	Male	Anglican	S6	Hostel	Yes	Yes	No	No	>=2	8	4-6 months ago	7	No			No	I don't know	No		Yes	Prevents unwanted pregnancy	Yes	Condoms		No		No		No		Yes	Girlfriend
Industrial	Nkoma	S6	Male	Moslem	S6	Rent a room out within municipality	Yes	Yes	Yes	No	1	18	4-6 months ago	16		Yes	Yes	Yes	1 week after menstruation	No		Yes	To avoid STDs	Yes	Condoms	Hospital	No		No		No		No
Industrial	Mbale	S5	Male	Others	S5	Rent a room out within municipality	Yes	Yes	No	No	>=2	17	10-12 months ago	16	No	No	No	No	1 week after menstruation	Yes	School ( biology lessons)	Yes	Prevents unwanted pregnancy	No			No		No		No		Yes	Girlfriend
Industrial	Nkoma	S4	Male	Anglican	S4	Hostel	No	Yes	No	Yes	1	15		15	No	No	No	No	1 week after menstruation	No		No		No			No		No		No	No	No
Industrial	Mbale High	S6	Female	Catholic	S6	Hostel	Yes	Yes	Yes	No	>=2		1-3 months ago	16	No	No	No	No	1 week after menstruation	No		No		Yes	Withdrawal method		Yes	Counting days after menstruation	Yes	Yes	Yes	Yes	Yes
Industrial	Mbale	S4	Female	Others	S4	Hostel	Yes	Yes	Yes	No	>=2	16	1-3 months ago	15	No	No	No	No	During menstruation	Yes	Health Centre	Yes	Prevents unwanted pregnancy	Yes	Condoms	Health facility	No		No		Yes	Yes	No
Industrial	Nkoma	S5	Male	Catholic	S5	Rent a room out within municipality	Yes	Yes	Yes	Yes	1	17	1-3 months ago	16	No		No	Yes	1 week after menstruation	Yes	Hospital	No
Industrial	Mbale	S5	Male	Anglican	S5	Hostel	Yes	Yes	No	No	1	17	4-6 months ago	17	No			No	I don't know	No		No	Dangerous to human life	No			No		No		No		No
Industrial	Nkoma	S4	Female	Born Again	S4	Rent a room out within municipality	Yes	Yes	Yes	Yes	1	18	1-3 months ago	21	No	No	No	No	During menstruation	Yes	Hospital	Yes	Prevents unwanted pregnancy	Yes	Injections	Health facility	No		No		Yes	Yes	Yes	Friend
Industrial	Oxford	S4	Female	Born Again	S4	Commute from home	Yes	Yes	Yes	No	1	15	1-3 months ago	18	No		No	No	1 week after menstruation	Yes	Health Centre	Yes	Prevents unwanted pregnancy	Yes	Withdrawal method		No		No		No		Yes	Boyfriend
Industrial	Oxford	S4	Female	Moslem	S4	Commute from home	Yes	Yes	No	No	>=2				No		Yes	No	I don't know	No		Yes	Prevents unwanted pregnancy	No			No		No		No		No
Industrial	Nkoma	S4	Female	Born Again	S4	Hostel	Yes	Yes	No	No	1	18	More than a year	20	No		No	No	I don't know	Yes	Hospital	No		No			No		No		Yes	Yes	No
Industrial	Mbale	S2	Male	Born Again	S2	Rent a room out within municipality	Yes	Yes	Yes	Yes	>=2	16	1-3 months ago	15	No		Yes	No	I don't know	Yes	Radio	Yes	Prevention of HIV	No			No		No		No		No
Industrial	Oxford	S6	Female	Born Again	S6	Rent a room out within municipality	Yes	Yes	Yes	No	1	17	1-3 months ago	18	No		Yes	No	2 weeks after menstruation	Yes	Health Centre	Yes	Prevents unwanted pregnancy	No			Yes	Counting days after menstruation	No		Yes	Yes	Yes	Boyfriend
Industrial	Mbale High	S5	Female	Moslem	S5	Commute from home	Yes	Yes	Yes	Yes	1	17	1-3 months ago	23	No	No	Yes	Yes	1 week after menstruation	Yes	Hospital	Yes	Prevents unwanted pregnancy	Yes	Injections		No		Yes	Yes	No	Yes	Yes	Boyfriend
Industrial	Nkoma	S6	Male	Catholic	S6	Commute from home	Yes	Yes	No	No	>=2	18	7-9 months ago	17	No	No	Yes	Yes	1 week after menstruation	Yes	Health Centre	Yes	Prevents unwanted pregnancy	Yes	Condoms	Health facility	No		Yes	No	Yes	Yes	Yes	Friend
Industrial	Mbale High	S3	Male	Catholic	S3	Rent a room out within municipality	Yes	Yes	No	Yes	1	17	4-6 months ago	16	No	No	No	No	1 week after menstruation	Yes	Hospital	Yes	Prevents unwanted pregnancy	Yes	Condoms	Bought from clinic	No		Yes	Yes	No	No	No
Industrial	Mbale High	S2	Male	Born Again	S2	Hostel	Yes	Yes	No	No	1	15	7-9 months ago	14	No	No	Yes	Yes	During menstruation	Yes	Hospital	Yes	Prevents unwanted pregnancy	Yes	Condoms	Hospital	No		Yes	No	Yes	Yes	Yes	Friend
Industrial	Nkoma	S3	Male	Catholic	S3	Commute from home	Yes	Yes	No	No	>=2	10	7-9 months ago	15	No	No	Yes	Yes	I don't know	Yes	Hospital	Yes	Prevents unwanted pregnancy	Yes	Condoms	Hospital	No		No		No	No	No	Girlfriend
Industrial	Nkoma	S3	Male	Catholic	S3	Rent a room out within municipality	Yes	Yes	No	No	1				No	No	No	No	1 week after menstruation	No		Yes		No			No		No		No		No
Industrial	Mbale	S5	Male	Born Again	S5	Commute from home	Yes	Yes	Yes	No	1	15	10-12 months ago	15	No		No	No	1 week after menstruation	Yes	Radio	Yes	Prevents unwanted pregnancy	Yes	Condoms	Health facility	No		No		Yes	Yes	Yes	Friend
Industrial	Mbale High	S3	Male	Anglican	S3	Commute from home	Yes	Yes	No	Yes	1	17	4-6 months ago	16	No	No	No	No	1 week after menstruation	Yes	Hospital	Yes		Yes	Condoms		No		Yes	Yes	No	No	No
Industrial	Nkoma	S3	Female	Anglican	S3	Commute from home	Yes	Yes	Yes	No	1	11	More than a year	12	No	No	No	No	2 weeks after menstruation	No		No	Dangerous to human life	No			Yes	Local herbs	No	No	No	No	No	Relative
Industrial	Mbale	S4	Female	Anglican	S4	Hostel	No	Yes	Yes	Yes	1	16	1-3 months ago	17	Yes	Yes	Yes	Yes	I don't know	Yes	Hospital	No	Dangerous to human life	Yes	Injections	Hospital	No		Yes	Yes	Yes	Yes	Yes	Boyfriend
Industrial	Mbale High	S2	Female	Catholic	S2	Commute from home	No	Yes	No	No	>=2	16	10-12 months ago	15	No	No	Yes	Yes	During menstruation	Yes	School ( biology lessons)	Yes	To avoid STDs	Yes	Condoms	Hospital	No		Yes	Yes	Yes	Yes	Yes	Friend
Industrial	Mbale	S2	Male	Others	S2	Rent a room out within municipality	Yes	Yes	Yes	Yes	>=2	8	1-3 months ago	15	Yes	Yes	Yes	Yes	1 week after menstruation	Yes	Hospital	Yes		Yes	Withdrawal method		No		No		Yes	Yes	Yes	Girlfriend
Northern	Bugisu High	S3	Male	Moslem	S3	Rent a room out within municipality	Yes	Yes	Yes	Yes	>=2	12	1-3 months ago	14	No	No	Yes	Yes	During menstruation	No		No		No			No		No		No	Yes	Yes	Teacher
Industrial	Mbale High	S3	Male	Moslem	S3	Commute from home	Yes	Yes	No	No	1	15	More than a year	16	No	No	No	No	During menstruation	Yes	Health Centre	Yes	Prevents unwanted pregnancy	Yes	Condoms	Health facility	No		Yes	Yes	Yes	Yes	No
Industrial	Nkoma	S3	Male	Born Again	S3	Commute from home	Yes	Yes	Yes	No	>=2	16	4-6 months ago	15	No	No	Yes	Yes	I don't know	Yes	School ( biology lessons)	No	Dangerous to human life	No			No		No		No		No
Industrial	Mbale High	S4	Female	Anglican	S4	Commute from home	Yes	Yes	No	No	1	18	1-3 months ago	21	Yes	No	No	Yes	2 weeks after menstruation	Yes	Radio	Yes	Prevents unwanted pregnancy	No			No		No		No		Yes	Doctor
Northern	Bugisu high	S5	Male	Moslem	S5	Rent a room out within municipality	No	Yes	No	No	1	12	4-6 months ago	12	No	No	No	No	1 week after menstruation	Yes	Health Centre	No	Can cause bleeding	Yes	Condoms	Health facility	No		Yes	Yes	Yes	Yes	No
Industrial	Wanale	S6	Male	Moslem	S6	Rent a room out within municipality	Yes	Yes	Yes	No	>=2	10	1-3 months ago	8	Yes	No	No	No	1 week after menstruation	Yes	School ( biology lessons)	Yes	Prevents unwanted pregnancy	Yes	Condoms	Hospital	No		Yes	Yes	Yes	Yes	Yes	Girlfriend
Industrial	Nkoma	S4	Female	Moslem	S4	Commute from home	Yes	Yes	Yes	No	1	15	4-6 months ago	19	No	No	No	No	1 week after menstruation	No		No	Dangerous to human life	No			No		No	Yes	No	No	Yes
Industrial	Mbale High	S3	Male	Born Again	S3	Commute from home	Yes	Yes	No	No	1	17	4-6 months ago	17	No	No	No	No	1 week after menstruation	No		No		Yes	Condoms	Bought from clinic	No		No		No	No	No
Industrial	Nkoma	S4	Male	Moslem	S4	Commute from home	Yes	Yes	Yes	Yes	>=2	14	1-3 months ago	22	Yes	Yes	Yes	Yes	2 weeks after menstruation	Yes	Health Centre	Yes	Prevents unwanted pregnancy	Yes	Condoms	Bought from clinic	No		No		Yes	Yes	No
Northern	Bugisu high	S6	Male	Born Again	S6	Hostel	Yes	Yes	No	No	1	16	More than a year	15	No	No	No	No	2 weeks after menstruation	Yes	Hospital	No	I don't know contraception	Yes	Condoms	Bought from clinic	No		No	No	No	No	No
Industrial	Nkoma	S3	Male	Catholic	S3	Commute from home	Yes	Yes	Yes	Yes	1	10	1-3 months ago	8	No	No	Yes	Yes	1 week after menstruation	Yes	Health Centre	No		Yes	Condoms		No		No		Yes	No	Yes	Relative
Industrial	Nkoma	S5	Female	Born Again	S5	Rent a room out within municipality	Yes	Yes	No	No	1	18	More than a year	23	No	No	Yes	Yes	1 week after menstruation	No		No		Yes	Condoms		No		Yes	Yes	Yes	Yes	Yes	Boyfriend
Industrial	Nkoma	S6	Male	Catholic	S6	Commute from home	Yes	Yes	No	No	1	16	More than a year	15	No	No	Yes	Yes	1 week after menstruation	No		Yes	prevention of HIV and unwanted pregnanacy	No			No		No	No	No	No	No
Industrial	Mbale	S2	Female	Moslem	S2	Commute from home	Yes	Yes	No	No	1				No		No	No	2 weeks after menstruation	No		Yes	Prevents unwanted pregnancy	No			No		No		No		Yes	Friend
Northern	Bugisu High	S4	Male	Born Again	S4	Commute from home	Yes	Yes	Yes	Yes	1	17	7-9 months ago	16	No	No	Yes	Yes	1 week after menstruation	Yes	TASO	Yes	Prevents unwanted pregnancy	Yes	Condoms	Bought from clinic	Yes	Local herbs	No		No	No	Yes	Girlfriend
Industrial	Mbale	S6	Female	Born Again	S6	Rent a room out within municipality	No	Yes	No	No					No		Yes	No	During menstruation	Yes	Radio	No	Still young	No			No		No		No		Yes	Friend
Industrial	Mbale	S4	Male	Catholic	S4	Commute from home	Yes	Yes	No	No	>=2			17	No	No	Yes	Yes	During menstruation	Yes	School ( biology lessons)	No	Dangerous to human life	Yes	Condoms	Hospital	No		No		No	No	Yes	Friend
Industrial	Oxford	S2	Male	Moslem	S2	Commute from home	Yes	Yes	Yes	No	>=2		1-3 months ago	17	Yes	Yes	Yes	Yes	1 week after menstruation	Yes	Homes/Parents	Yes	Prevents unwanted pregnancy	No			No		No		Yes	Yes	Yes	Friend
Industrial	Oxford	S3	Female	Born Again	S3	Commute from home	Yes	Yes	No	No	>=2	14	7-9 months ago	17	No		No	No	I don't know	Yes	TV	No	I don't know contraception	No			No		No		No		No
Industrial	Nkoma	S6	Male	Anglican	S6	Hostel	Yes	Yes	Yes	Yes	1	17	1-3 months ago	15	No	No	No	Yes	1 week after menstruation	Yes	School ( biology lessons)	Yes	Prevents unwanted pregnancy	Yes	Condoms	Hospital	No		Yes	No	Yes	Yes	Yes	Girlfriend
Industrial	Nkoma	S6	Male	Catholic	S6	Rent a room out within municipality	Yes	Yes	Yes	Yes	>=2	14	1-3 months ago	12	Yes	No	Yes	No	2 weeks after menstruation	Yes	Obulamu	Yes	Prevents unwanted pregnancy	Yes	Condoms	Obulamu	Yes	Tubuligation	Yes	Yes	Yes	Yes	Yes	Girlfriend
Northern	Bugisu high	S6	Female	Moslem	S6	Hostel	Yes	Yes	No	No	1	18	More than a year	19	No	No	No	No	2 weeks after menstruation	Yes	Hospital	Yes	Prevents unwanted pregnancy	Yes	Withdrawal method		No		No	No	Yes	Yes	Yes	Friend
Industrial	Mbale High	S4	Male	Born Again	S4	Commute from home	Yes	Yes	No	No	1	15	7-9 months ago	15	No	No	No	No	2 weeks after menstruation	No		Yes	Prevention of HIV	Yes	Withdrawal method		No		No		No		No
Industrial	Mbale High	S5	Male	Anglican	S5	Rent a room out within municipality	Yes	Yes	Yes	Yes	>=2	12	1-3 months ago	18	No	No	No	No	I don't know	Yes	Health Centre	Yes	Still young	Yes	Condoms	Hospital	No		Yes	Yes	Yes	Yes	Yes	Girlfriend
Industrial	Oxford	S3	Male	Moslem	S3	Commute from home	Yes	Yes	No	No	1	12	More than a year	15	No		Yes	No	I don't know	No		No	Dangerous to human life	Yes	Condoms	Bought from clinic	No		No		No		No
Industrial	Oxford	S2	Male	Born Again	S2	Rent a room out within municipality	Yes	Yes	No	No	>=2	12	7-9 months ago	12	No		No	No	I don't know	No		No	I don't know contraception	No			No		No		No		No
Industrial	Oxford	S3	Male	Catholic	S3	Commute from home	Yes	Yes	Yes	Yes	>=2	10	10-12 months ago	8	No	No	Yes	Yes	During menstruation	Yes	Hospital	Yes	To avoid STDs	Yes	Condoms	Hospital	No		No		No		No
Industrial	Mbale	S5	Female	Catholic	S5	Hostel	Yes	Yes	No	No	1	17	More than a year		No		No	No	2 weeks after menstruation	Yes	Radio	Yes	Prevents unwanted pregnancy	No			No		No		No		Yes	Friend
Industrial	Mbale	S4	Male	Catholic	S4	Commute from home	Yes	Yes	No	No	>=2	13	More than a year		No	No	No	No	I don't know	No		Yes		No			No		No		Yes	No	No
Industrial	Wanale	S6	Male	Moslem	S6	Rent a room out within municipality	No	Yes	No	No	>=2	12	1-3 months ago	20	No	No	No	No	During menstruation	No		Yes	Prevents unwanted pregnancy	Yes	Withdrawal method		Yes	Counting days after menstruation	No		No		Yes	Girlfriend
Industrial	Nkoma	S4	Female	Catholic	S4	Hostel	No	Yes	No	No	>=2	17	7-9 months ago	16	No	No	Yes	Yes	During menstruation	Yes				Yes	Condoms	Hospital
Industrial	Nkoma	S6	Male	Catholic	S6	Rent a room out within municipality	Yes	Yes	No	No	1	17	4-6 months ago	16	No	No	Yes	No	1 week after menstruation	Yes	Health Centre	Yes	prevention of HIV and unwanted pregnanacy	Yes	Condoms	Bought from clinic	No		Yes	Yes	Yes	Yes	Yes	Friend
Industrial	Mbale High	S5	Male	Born Again	S5	Rent a room out within municipality	Yes	Yes	No	No	1		More than a year	16	No		Yes	Yes	During menstruation	Yes	Radio	Yes	Prevents unwanted pregnancy	No			No		No		No	No	No
Industrial	Nkoma	S3	Female	Moslem	S3	Commute from home	Yes	Yes	No	No	1	17	1-3 months ago	18		No	No	No	2 weeks after menstruation	No		No	Dangerous to human life	No			No		No		Yes	No	Yes	Friend
Northern	Bugisu high	S6	Female	Born Again	S6	Hostel	Yes	Yes	No	No			More than a year		No	No	No	No	2 weeks after menstruation	No		No	Dangerous to human life	No			No		No	No	No	No	No
Industrial	Nkoma	S4	Female	Catholic	S4	Commute from home	Yes	Yes	Yes	No	1	17	7-9 months ago	21	No	No	Yes	Yes	2 weeks after menstruation	Yes	TV	Yes	Prevents unwanted pregnancy	Yes	Injections	Health facility	Yes	Counting days after menstruation	Yes	Yes	No	Yes	Yes	Boyfriend
Northern	Bugisu high	S6	Male	Born Again	S6	Commute from home	No	Yes	No	No	1	17	More than a year	17	No	No	Yes	Yes	2 weeks after menstruation	Yes	Radio	Yes	prevention of HIV and unwanted pregnanacy	Yes	Condoms	Hospital	No		No	No	Yes	No	No
Industrial	Nkoma	S6	Male	Anglican	S6	Rent a room out within municipality	Yes	Yes	No	No	1	17	More than a year	16	No	No	No	No	I don't know	Yes	Radio	Yes	To avoid STDs	No			No		No	No	No	No	No
Industrial	Mbale High	S3	Female	Catholic	S3	Hostel	Yes	Yes	No	No	1	16	More than a year	14	No	No	No	Yes	2 weeks after menstruation	Yes	Hospital	Yes	Prevents unwanted pregnancy	Yes	Pills	Hospital	No		No		Yes	No	Yes	Boyfriend
Industrial	Oxford	S3	Male	Moslem	S3	Rent a room out within municipality	Yes	Yes	No	No	1	18	1-3 months ago	16	Yes	Yes	No	No	1 week after menstruation	No		No	I don't know contraception	Yes	Condoms	Bought from clinic	No		No		No		No
Industrial	Oxford	S3	Female	Moslem	S3	Commute from home	Yes	Yes	No	No	1	17	4-6 months ago		No	No	No	No	During menstruation	Yes	Homes/Parents	Yes		Yes	Condoms		No		No		No		No
Industrial	Oxford	S2	Male	Moslem	S2	Rent a room out within municipality	Yes	Yes	No	No			1-3 months ago		No		No	No	I don't know	No		Yes	Prevents unwanted pregnancy	No			No		No		No		No
Industrial	Nkoma	S6	Female	Born Again	S6	Hostel	No	Yes	No	Yes	1	17	More than a year	25	No	No	Yes	Yes	2 weeks after menstruation	Yes	Hospital	Yes	To avoid STDs	Yes	Condoms	Brought by boyfriend/girlfriend	Yes	Local herbs	No		Yes	Yes	Yes	Boyfriend
Industrial	Oxford	S3	Male	Born Again	S3	Commute from home	Yes	Yes	Yes	No	1		More than a year	16	No		Yes	Yes	2 weeks after menstruation	No		Yes	Prevents unwanted pregnancy	Yes	Withdrawal method		No		Yes	Yes	Yes	Yes	Yes	Girlfriend
Industrial	Nkoma	S3	Male	Moslem	S3	Commute from home	No	Yes	No	No	1	16	1-3 months ago	15	No	No	No	No	I don't know	No		No		No			No		No		No		No
Industrial	Oxford	S3	Male	Others	S3	Rent a room out within municipality	No	Yes	No	No	1		10-12 months ago		Yes	No	Yes	Yes	I don't know	No		No		No			No		No		No		No
Industrial	Nkoma	S6	Female	Anglican	S6	Commute from home	Yes	Yes	Yes	Yes	>=2	14	1-3 months ago	17	No	No	No	No	1 week after menstruation	Yes	TASO	Yes	Prevents unwanted pregnancy	Yes	Condoms	Blood bank	No		No		No		No
Industrial	Mbale High	S3	Male	Others	S3	Commute from home	No	Yes	No	No	>=2	17	More than a year	12	No	No	Yes	Yes	During menstruation	No		Yes	Prevents unwanted pregnancy	Yes	Condoms	Bought from clinic	No		Yes	Yes	No	No	Yes	Friend
Industrial	Mbale	S2	Male	Anglican	S2	Rent a room out within municipality	Yes	Yes	No	No	1	10	4-6 months ago	12	No	No	Yes	No	During menstruation	No		Yes	Prevention of HIV	No			No		No		Yes	Yes	Yes	Relative
Industrial	Mbale	S3	Male	Moslem	S3	Hostel	Yes	Yes	Yes	No	>=2	13	1-3 months ago	12	Yes	Yes	Yes	Yes	1 week after menstruation	Yes	Radio	Yes	Prevention of HIV	No			No		Yes		Yes	Yes	Yes	Relative
Industrial	Nkoma	S3	Female	Born Again	S3	Rent a room out within municipality	Yes	Yes	Yes	Yes	1	27	1-3 months ago	26	No	No	No	No	During menstruation	Yes		No	Dangerous to human life	Yes	Condoms	Hospital	No		No		Yes	No	No
Industrial	Mbale	S5	Male	Moslem	S5	Rent a room out within municipality	Yes	Yes	No	No	>=2	15	More than a year	12	No		Yes	Yes	I don't know	No		Yes		No			No		No		No		Yes	Girlfriend
Industrial	Mbale High	S3	Female	Catholic	S3	Commute from home	Yes	Yes	No	No	1				No	No	No	No	During menstruation	Yes	School ( biology lessons)	Yes	To avoid STDs	Yes	Condoms	Brought by boyfriend/girlfriend	No		No		Yes	Yes	No
Industrial	Mbale	S4	Female	Moslem	S4	Hostel	Yes	Yes	No	No	1	14	7-9 months ago	16	No		Yes	Yes	1 week after menstruation	Yes	School ( biology lessons)	No	Affects the reproductive system or organ	Yes	Condoms	Hospital	No		No		Yes	Yes	Yes	Boyfriend
Industrial	Nkoma	S3	Male	Catholic	S3	Commute from home	Yes	Yes	No	No	1	13	1-3 months ago	13	Yes	No	No	No	1 week after menstruation	No		No	Dangerous to human life	No			No		No		Yes	No	No
Industrial	Nkoma	S6	Female	Moslem	S6	Rent a room out within municipality	Yes	Yes	Yes	No	1	17	1-3 months ago	19	No		No	No	1 week after menstruation	Yes	School ( biology lessons)	Yes	To avoid STDs	No			No		No	No	No		No
Industrial	Nkoma	S6	Male	Catholic	S6	Rent a room out within municipality	Yes	Yes	Yes	No	>=2	18	7-9 months ago	17	Yes	Yes	No	No	1 week after menstruation	No		Yes	Prevention of HIV	Yes	Condoms	Health facility	No		Yes	No	Yes	Yes	No
Industrial	Mbale	S5	Male	Catholic	S5	Commute from home	Yes	Yes	No	No	1	18	More than a year	17	No		Yes	Yes	I don't know	No		Yes	To avoid STDs	No			No		No		No		No
Industrial	Mbale	S4	Female	Anglican	S4	Commute from home	Yes	Yes	No	No	1	17	7-9 months ago	19	No		Yes	Yes	I don't know	Yes	Hospital	Yes	Prevents unwanted pregnancy	No			No		No		No	No	Yes	Relative
Industrial	Oxford	S3	Female	Born Again	S3	Commute from home	Yes	Yes	Yes	No	1	16	7-9 months ago		No	No	Yes	Yes	1 week after menstruation	No		Yes	Prevents unwanted pregnancy	Yes	Emergency pills	Health facility	No		No		No		No
Industrial	Mbale	S5	Male	Born Again	S5	Hostel	Yes	Yes	No	No	>=2		7-9 months ago	17	No		Yes	Yes	2 weeks after menstruation	Yes	School ( biology lessons)	Yes	Prevents unwanted pregnancy	Yes	Condoms	Bought from clinic	No		No		No		No	Friend
Industrial	Oxford	S2	Male	Others	S2	Commute from home	Yes	Yes	Yes	No	1	13	4-6 months ago	14	No		Yes	No	I don't know	Yes	Homes/Parents	No	Still young	Yes	Condoms		No		Yes	Yes	No		No
Industrial	Oxford	S3	Female	Moslem	S3	Commute from home	Yes	Yes	Yes	No	1	14	1-3 months ago	19	No	No	Yes	No	1 week after menstruation	Yes	Hospital	Yes	Prevents unwanted pregnancy	Yes	Condoms	Hospital	No		Yes		Yes	Yes	Yes	Boyfriend
Industrial	Oxford	S3	Male	Moslem	S3	Rent a room out within municipality	Yes	Yes	No	No	1		10-12 months ago	18	No		No	No	I don't know	No		Yes	Prevents unwanted pregnancy	Yes	Condoms	Health facility	No		No		No		No
Industrial	Mbale	S4	Male	Catholic	S4	Commute from home	Yes	Yes	Yes	No	1	14		15	No		Yes	Yes	I don't know	Yes	School ( biology lessons)	Yes	Prevents unwanted pregnancy	No			Yes	Breastfeeding	No		No		Yes	Girlfriend
Industrial	Mbale High	S3	Male	Anglican	S3	Rent a room out within municipality	Yes	Yes	Yes	Yes	1	15	1-3 months ago	15	No		Yes	No	1 week after menstruation	Yes	Homes/Parents	Yes	Prevents unwanted pregnancy	Yes	Condoms		No		Yes	No	No	No	No
Industrial	Nkoma	S6	Male	Anglican	S6	Rent a room out within municipality	Yes	Yes	Yes	Yes	1	15	1-3 months ago	16	Yes	Yes	No	No	1 week after menstruation	Yes	Health Centre	Yes	Prevents unwanted pregnancy	Yes	Condoms	Blood bank	No		No	No	No	No	No
Industrial	Mbale	S5	Female	Catholic	S5	Commute from home	Yes	Yes	No	No	1	16	More than a year	18	No		No	No	I don't know	Yes	School ( biology lessons)	Yes	Prevents unwanted pregnancy	No			No		No		No		No
Industrial	Mbale	S2	Female	Born Again	S2	Commute from home	Yes	Yes	Yes	No	1	18	1-3 months ago	19	No	No	No	No	During menstruation	No		No	it has side effects	No			No		No		No		No
Industrial	Nkoma	S3	Male	Anglican	S3	Commute from home	Yes	Yes	Yes	Yes	>=2	16	10-12 months ago	14	Yes	No	Yes	Yes	I don't know	Yes	Hospital	Yes	Prevention of HIV	Yes	Condoms	Hospital	Yes	Local herbs	Yes	Yes	Yes	Yes	Yes	Doctor
Industrial	Mbale High	S4	Male	Moslem	S4	Commute from home	No	Yes	No	No	1				No		No	No	During menstruation	Yes	Health Centre	Yes	To avoid STDs	Yes	Condoms	Bought from clinic	No		Yes	Yes	Yes	Yes	Yes	Girlfriend
Industrial	Mbale	S3	Male	Born Again	S2	Hostel	Yes	Yes	No	No	1	16	More than a year	16	No		No	No	I don't know	No		No		No			No		Yes	Yes	Yes	Yes	No
Industrial	Mbale	S5	Male	Others	S5	Commute from home	Yes	Yes	No	No	>=2		4-6 months ago	12	No	No	No	No	I don't know	Yes	TV	Yes	Prevents unwanted pregnancy	No			No		No		No		No
Industrial	Mbale	S4	Male	Anglican	S4	Hostel	Yes	Yes	No	No				16	No		No	Yes	1 week after menstruation	Yes	Radio	No		No			No		No		Yes	Yes	No
Northern	Bugisu high	S4	Male	Catholic	S4	Commute from home	No	Yes	No	No	1	16	More than a year	13	No	No	No	No	2 weeks after menstruation	Yes	School ( biology lessons)	No	Dangerous to human life	No			No		No	No	No	No	No
Industrial	Mbale	S2	Male	Others	S2	Rent a room out within municipality	Yes	Yes	Yes	No	>=2	6	4-6 months ago	16	Yes	No	Yes	Yes	1 week after menstruation	Yes	Homes/Parents	Yes	Prevention of HIV	Yes	Withdrawal method		No		Yes	No	No		Yes	Girlfriend
Industrial	Mbale High	S4	Male	Catholic	S4	Commute from home	Yes	Yes	No	No	1	17	10-12 months ago	22	No		No	No	2 weeks after menstruation	No		No		Yes	Condoms	Bought from clinic	No		Yes	Yes	Yes	Yes	Yes	Teacher
Industrial	Oxford	S4	Male	Catholic	S4	Commute from home	Yes	Yes	Yes	No	>=2		1-3 months ago	14	Yes	Yes	Yes	Yes	2 weeks after menstruation	Yes	Radio	No		Yes	Condoms	Bought from clinic	No		No		No		Yes	Girlfriend
Industrial	Oxford	S4	Female	Catholic	S4	Rent a room out within municipality	Yes	Yes	No	No	1	16	4-6 months ago	20	No	No	No	No	1 week after menstruation	No		Yes	Prevents unwanted pregnancy	Yes	Condoms	AIC	No		Yes	Yes	Yes	Yes	No
Industrial	Mbale	S2	Male	Moslem	S2	Commute from home	Yes	Yes	Yes	No	>=2	15	1-3 months ago	16	No		Yes	Yes	I don't know	Yes	Radio	Yes	Prevents unwanted pregnancy	Yes	Condoms	Hospital	No		No		No	No	No
Industrial	Nkoma	S6	Male	Others	S6	Hostel	Yes	Yes	Yes	No	>=2		1-3 months ago		No	No	No	No	2 weeks after menstruation	Yes	Health Centre	No	Dangerous to human life	Yes	Condoms	Health facility	No		No		No		No
Industrial	Nkoma	S4	Female	Moslem	S4	Commute from home	Yes	Yes	No	No	1	18	4-6 months ago	20	No	No	Yes	No	1 week after menstruation	Yes	School ( biology lessons)	Yes	To avoid STDs	Yes	Withdrawal method		No		No		No	No	Yes	Boyfriend
Industrial	Nkoma	S3	Male	Catholic	S3	Commute from home	Yes	Yes	No	No	>=2	15	4-6 months ago	17	No	No	No	No	I don't know	No		No	May lead to cancer of the uterus	No			No		No		No
Industrial	Mbale	S4	Male	Born Again	S4	Hostel	Yes	Yes	Yes	Yes	1	17	1-3 months ago	15	No	No	No	No	1 week after menstruation	Yes	Health Centre	Yes	Prevents unwanted pregnancy	Yes	Condoms	Health facility	No		No		No	No	Yes	Friend
Industrial	Nkoma	S3	Female	Moslem	S3	Commute from home	Yes	Yes	No	No	1	18	4-6 months ago	19	No	No	No	No	1 week after menstruation	Yes	Homes/Parents	Yes	Prevents unwanted pregnancy	Yes		Hospital	No		No	No	Yes	No	Yes	Boyfriend
Industrial	Oxford	S2	Male	Anglican	S2	Hostel	No	Yes	Yes	Yes	>=2	8	1-3 months ago	8	Yes	Yes	Yes	Yes	During menstruation	Yes	Hospital	Yes	To avoid STDs	Yes	Withdrawal method		No		No		No		No
Industrial	Nkoma	S3	Male	Born Again	S3	Rent a room out within municipality	Yes	Yes	Yes	No	>=2	19	1-3 months ago	19	No	Yes	Yes	Yes	During menstruation	Yes	Hospital	Yes	Prevents unwanted pregnancy	Yes	Condoms	Hospital	No		Yes	Yes	Yes	Yes	Yes	Girlfriend
Industrial	Oxford	S3	Female	Moslem	S3	Commute from home	Yes	Yes	Yes	Yes	>=2		More than a year		Yes	Yes	Yes	Yes	I don't know	Yes	Hospital	Yes	Prevents unwanted pregnancy	Yes	Injections	Hospital	No		Yes	Yes	Yes	Yes	Yes
Industrial	Mbale High	S5	Male	Anglican	S5	Rent a room out within municipality	Yes	Yes	No	No	1	13	4-6 months ago	12	No	No	Yes	Yes	During menstruation	Yes	Hospital	Yes	To avoid STDs	Yes	Condoms	Hospital	No		Yes	Yes	Yes	No	Yes	Relative
Industrial	Mbale	S2	Male	Catholic	S2	Commute from home	Yes	Yes	Yes	No			1-3 months ago		No		Yes	Yes	I don't know	No		No		No			No		No		No		No
Industrial	Mbale	S4	Male	Born Again	S4	Rent a room out within municipality	Yes	Yes	No	No	1	15	More than a year	12	No	No	Yes	Yes	1 week after menstruation	Yes	School ( biology lessons)	Yes	Prevents unwanted pregnancy	Yes	Periodic abstinence		No		Yes	No	No		Yes	Girlfriend
Industrial	Mbale High	S5	Male	Catholic	S5	Rent a room out within municipality	Yes	Yes	No	Yes	>=2	19	More than a year	18	Yes	Yes	No	No	I don't know	No		No	Dangerous to human life	No			No		Yes	Yes	Yes	Yes	Yes	Friend
Industrial	Mbale	S2	Female	Anglican	S2	Commute from home	No	Yes	No	No		13	More than a year	15	No		No	No	I don't know	Yes	School ( biology lessons)	No	Prevents unwanted pregnancy	No			No		No		No		No
Industrial	Nkoma	S6	Male	Catholic	S6	Commute from home	Yes	Yes	Yes	Yes	>=2	15	1-3 months ago	17	No	No	No	No	2 weeks after menstruation	Yes	Homes/Parents	Yes	Prevention of HIV	Yes	Condoms	Bought from clinic	No		Yes	Yes	No	No	Yes	Girlfriend
Industrial	Oxford	S3	Male	Born Again	S3	Rent a room out within municipality	Yes	Yes	Yes	Yes	1	18	1-3 months ago	17	No		No	No	During menstruation	No		Yes	Prevention of HIV	Yes	Condoms	Health facility	No		No		No		No
Industrial	Mbale	S2	Male	Born Again	S2	Commute from home	No	Yes	No	No	1			15	No		Yes	Yes	I don't know	No		Yes		Yes	Condoms		No		No		Yes	Yes	No
Industrial	Mbale	S2	Male	Born Again	S2	Commute from home	Yes	Yes	No	No	1	13	4-6 months ago	12	No		No	No	I don't know	No		No	I don't know contraception	No			No		No		Yes	Yes	No
Industrial	Nkoma	S4	Female	Moslem	S4	Commute from home	Yes	Yes	Yes	No	1	18	7-9 months ago	19	No	No	No	No	I don't know	No		No	Dangerous to human life	Yes	Withdrawal method		No		No		Yes	Yes	Yes	Friend
Industrial	Mbale High	S4	Male	Catholic	S4	Commute from home	Yes	Yes	Yes	No	1	16	1-3 months ago	15	No		Yes	Yes	2 weeks after menstruation	Yes	Hospital	Yes	To avoid STDs	Yes	Condoms	Hospital	Yes	Local herbs	No	No	Yes	Yes	Yes	Girlfriend
Industrial	Mbale	S6	Male	Catholic	S6	Commute from home	Yes	Yes	Yes	No	1	17	1-3 months ago	16	No	No	Yes	No	2 weeks after menstruation	No		No		No			No		No		Yes	Yes	No
Industrial	Oxford	S4	Female	Anglican	S4	Commute from home	Yes	Yes	Yes	No	>=2	17	1-3 months ago	21	No	No	Yes	Yes	I don't know	Yes	Hospital	Yes	Prevents unwanted pregnancy	Yes	Withdrawal method		No		No		No		Yes	Relative
Northern	Bugisu high	S6	Female	Moslem	S6	Commute from home	Yes	Yes	No	No	>=2	17	More than a year	19	No	No	No	No	1 week after menstruation	No		No	I don't know contraception	No			No		No	No	No	No	No
Industrial	Mbale	S4	Male	Anglican	S4	Commute from home	Yes	Yes	Yes	No	1	15	More than a year	14	No	No		No	I don't know	Yes	Radio	No		No			No		No		No		No
Industrial	Oxford	S3	Male	Catholic	S3	Rent a room out within municipality	Yes	Yes	Yes	No	>=2	8	1-3 months ago	6	Yes	No	Yes	Yes	I don't know	Yes	Hospital	No		Yes	Withdrawal method		No		No		No		No
Industrial	Oxford	S5	Male	Born Again	S5	Rent a room out within municipality	Yes	Yes	No	No	1	18	10-12 months ago	16	No		Yes	Yes	1 week after menstruation	Yes	Health Centre	Yes	Prevents unwanted pregnancy	Yes	Condoms	Health facility	Yes	Local herbs	Yes	No	No		Yes	Relative
Northern	Bugisu high	S6	Male	Others	S6	Hostel	Yes	Yes	Yes	No	>=2	12	1-3 months ago	11	Yes	Yes	Yes	Yes	During menstruation	Yes	Hospital	Yes	Prevents unwanted pregnancy	Yes	Condoms	Hospital	Yes	Local herbs	Yes	No	No	No	Yes	Girlfriend
Industrial	Mbale High	S6	Female		S6	Commute from home	Yes	Yes	No	No	>=2	17	10-12 months ago		No	No	No	No	2 weeks after menstruation	Yes	Hospital	Yes	Prevents unwanted pregnancy	Yes	Withdrawal method		No		No		No		No
Industrial	Nkoma	S5	Female	Anglican	S5	Commute from home	Yes	Yes	Yes	No	1		1-3 months ago	18	No	No	Yes	Yes	1 week after menstruation	Yes	School ( biology lessons)	No	Still young	Yes	Condoms		No		No		No	No	No
Industrial	Mbale	S2	Male	Anglican	S2	Commute from home	Yes	Yes	Yes	Yes	>=2		1-3 months ago		Yes	Yes	Yes	Yes	During menstruation	Yes		No	I don't know contraception	No			No		Yes	Yes	Yes	Yes	No
Industrial	Nkoma	S4	Female	Born Again	S4	Rent a room out within municipality	Yes	Yes	Yes	No	1	16	More than a year	17	No	No		No	1 week after menstruation	Yes	Homes/Parents	No	Dangerous to human life	Yes	Condoms	Hospital	No		No	No	No	No	Yes
Industrial	Mbale	S3	Female	Anglican	S3	Commute from home	Yes	Yes	Yes	No	>=2	15	1-3 months ago	20	No		No	No	I don't know	Yes	Health Centre	No		No			No		No		No		No
Industrial	Nkoma	S5	Male	Anglican	S5	Rent a room out within municipality	Yes	Yes	Yes	No	>=2	10	1-3 months ago	10	No		No	No	I don't know	No		No		No			No		No		No	No	No
Industrial	Oxford	S3	Female	Born Again	S3	Commute from home	Yes	Yes	No	No	1	12	More than a year	17	No		No	No	1 week after menstruation	Yes		Yes	Prevents unwanted pregnancy	No			No		No		Yes	Yes	Yes	Teacher
Industrial	Oxford	S4	Male	Born Again	S4	Rent a room out within municipality	Yes	Yes	Yes	No	1	16	1-3 months ago	14	No	No	No	No	1 week after menstruation	No		Yes	Prevents unwanted pregnancy	Yes	Condoms	Hospital	No		No		Yes	Yes	No
Industrial	Mbale	S2	Male	Catholic	S2	Commute from home	Yes	Yes	Yes	Yes	1	7	1-3 months ago	6	No	No	Yes	Yes	During menstruation	Yes	Hospital	No	Some of the contraceptives cause diseases	Yes	Condoms	Hospital	No		Yes	Yes	Yes	No	Yes	Girlfriend
Industrial	Mbale High	S3	Female	Born Again	S3	Commute from home	Yes	Yes	No	No	1						No	No	I don't know	No		No		No			No		No		No	No	No
Industrial	Mbale	S6	Male	Anglican	S6	Hostel	Yes	Yes	No	No	>=2	12	7-9 months ago	14	No		Yes	Yes	I don't know	Yes	Health Centre	Yes	To avoid STDs	Yes	Condoms	Health facility	No		No		No		No
Industrial	Mbale High	S4	Female	Born Again	S4	Commute from home	Yes	Yes	Yes	No	1	16	1-3 months ago	18	No	No	Yes	Yes	1 week after menstruation	No		No	Dangerous to human life	No			No		No		No	No	No
Northern	Bugisu high	S6	Female	Anglican	S6	Hostel	Yes	Yes	No	No	>=2	17	More than a year	19	No	No	No	No	2 weeks after menstruation	No		No	it has side effects	No			No		No	No	No	No	No
Industrial	Mbale	S3	Female	Born Again	S3	Hostel	Yes	Yes	No	No	1	15	More than a year	19	No		No	No	I don't know	Yes	Hospital	Yes	Prevents unwanted pregnancy	Yes	Pills	Bought from clinic	No		No		Yes	Yes	Yes	Friend
Industrial	Mbale	S5	Male	Born Again	S5	Hostel	Yes	Yes	Yes	Yes	>=2	14	1-3 months ago	15	No		No	No	1 week after menstruation	Yes	School ( biology lessons)	Yes	Prevents unwanted pregnancy	Yes	Condoms	Hospital	No		No		Yes	Yes	Yes	Friend
Industrial	Mbale	S2	Male	Catholic	S2	Commute from home	Yes	Yes	Yes	No	1	13	1-3 months ago	14	No	No	Yes	Yes	I don't know	Yes	School ( biology lessons)	Yes	Prevents unwanted pregnancy	Yes	Condoms	Health facility	No		No		No		No
Industrial	Mbale High	S2	Female	Moslem	S2	Commute from home	No	Yes	No	No	1	14	10-12 months ago	14	No	No	No	No	1 week after menstruation	Yes	Hospital	Yes	Prevents unwanted pregnancy	No			No		Yes	Yes	Yes	Yes	Yes	Relative
Northern	Bugisu high	S6	Female	Catholic	S6	Hostel	Yes	Yes	No	No	1	17	10-12 months ago	19	No	No	No	No	1 week after menstruation	Yes	TV	Yes	To avoid STDs	Yes	Condoms	Health facility	Yes	Use of Panadol	No	No	No	No	Yes	Neighbour
Industrial	Mbale	S4	Male	Others	S4	Commute from home	Yes	Yes	Yes	Yes	>=2		1-3 months ago		Yes	Yes			I don't know	Yes	Hospital	Yes	Prevents unwanted pregnancy	Yes	Condoms	Hospital	Yes	Local herbs	Yes	Yes	No		Yes	Friend
Industrial	Oxford	S4	Male	Born Again	S4	Rent a room out within municipality	Yes	Yes	No	No	1	12	More than a year	12	No		No	Yes	1 week after menstruation	Yes	School ( biology lessons)	No		No			No		No		No		No
Northern	Bugisu high	S5	Female	Moslem	S5	Hostel	Yes	Yes	Yes	Yes	>=2	18	1-3 months ago	19	No	No	Yes	Yes	2 weeks after menstruation	Yes	Health Centre	Yes	Prevents unwanted pregnancy	Yes	Condoms	Brought by boyfriend/girlfriend	No		Yes	Yes	Yes	Yes	Yes	Relative
Industrial	Oxford	S2	Female	Anglican	S2	Rent a room out within municipality	Yes	Yes	No	No	>=2	16	1-3 months ago	19	No		No	No	I don't know	Yes	Homes/Parents	Yes	Prevents unwanted pregnancy	Yes	Injections	Health facility	No		Yes	Yes	No	No	Yes	Relative
Industrial	Nkoma	S6	Male	Catholic	S6	Commute from home	Yes	Yes	No	No	1	16	7-9 months ago	15	No	No	No	No	I don't know	Yes	Marie Stopes	Yes	Prevents unwanted pregnancy	No			No		No	No	No	No	No
Industrial	Nkoma	S6	Female	Moslem	S6	Commute from home	Yes	Yes	No	No	1	16	4-6 months ago	19	No	No	No	No	1 week after menstruation	Yes	Homes/Parents	Yes	Prevents unwanted pregnancy	No			No		No		No	No	No	Relative
Industrial	Oxford	S2	Male	Born Again	S2	Rent a room out within municipality	Yes	Yes	Yes	No	>=2		10-12 months ago	14	No		Yes	No	I don't know	No		Yes		No			No		No		No		No
Industrial	Nkoma	S6	Male	Moslem	S6	Commute from home	Yes	Yes	Yes	No	>=2	16	More than a year	15	No	No	No	No	I don't know	Yes	School ( biology lessons)	No	Dangerous to human life	Yes	Condoms	Hospital	Yes	Local herbs	Yes	Yes	Yes	No	Yes	Girlfriend
Industrial	Nkoma	S6	Male	Catholic	S6	Hostel	Yes	Yes	No	No	1	16	More than a year	15	No	No	No	No	During menstruation	No		Yes	Prevents unwanted pregnancy	Yes	Withdrawal method		No		Yes	No	Yes	Yes	Yes	Friend
Industrial	Mbale High	S6	Female	Anglican	S6	Commute from home	Yes	Yes	No	No	1	17	4-6 months ago	21	No		Yes	Yes	During menstruation	Yes	Hospital	Yes	Prevents unwanted pregnancy	Yes	Periodic abstinence		No		Yes	No	Yes	Yes	Yes	Boyfriend
Industrial	Nkoma	S6	Male	Moslem	S6	Rent a room out within municipality	Yes	Yes	Yes	No	1	15	1-3 months ago	16	No	No	No	Yes	I don't know	No		Yes	Prevents unwanted pregnancy	No			No		No		Yes	Yes	Yes	Friend
Industrial	Mbale High	S3	Male	Moslem	S3	Rent a room out within municipality	No	Yes	No	No	1	16	More than a year	15	Yes	No	Yes	No	I don't know	Yes		Yes	Prevents unwanted pregnancy	Yes	Condoms	Health facility	No		Yes	Yes	Yes	Yes	Yes	Friend
Industrial	Mbale High	S2	Female	Moslem	S2	Rent a room out within municipality	Yes	Yes	No	No	1	16			No		Yes	No	2 weeks after menstruation	No		No		No			No		No		No		No
Industrial	Nkoma	S5	Male	Anglican	S5	Commute from home	Yes	Yes	No	Yes	>=2		4-6 months ago	17	No	No	No	No	During menstruation	Yes	Marie Stopes	Yes	Prevents unwanted pregnancy	Yes	Condoms	Bought from clinic	No		Yes	No	No	Yes	Yes	Girlfriend
Industrial	Mbale High	S4	Male	Born Again	S4	Rent a room out within municipality	Yes	Yes	No	No	1	15	4-6 months ago	12	No		No	No	During menstruation	No		Yes		Yes	Withdrawal method		No		Yes		No		No
Industrial	Mbale	S4	Male	Others	S4	Commute from home	Yes	Yes	Yes	Yes	>=2				Yes	Yes		No	I don't know	Yes	Hospital	Yes	Prevents unwanted pregnancy	Yes	Condoms	Hospital	Yes	Counting days after menstruation	No		No		No
Industrial	Nkoma	S6	Male	Anglican	S6	Rent a room out within municipality	Yes	Yes	No	No	>=2	15	4-6 months ago	15	No		Yes	No	1 week after menstruation	No	Homes/Parents	Yes	Prevents unwanted pregnancy	Yes	Condoms	Hospital	Yes	Counting days after menstruation	Yes	No	Yes	Yes	Yes	Girlfriend
Industrial	Nkoma	S5	Male	Born Again	S5	Commute from home	Yes	Yes	Yes	Yes	1	15	1-3 months ago	14	Yes	No	No	No	During menstruation	Yes	School ( biology lessons)	Yes	Prevents unwanted pregnancy	Yes	Condoms		No		No		No		No
Industrial	Nkoma	S6	Male	Moslem	S6	Commute from home	Yes	Yes	No	No	1	10	4-6 months ago	12	Yes	Yes	Yes	Yes	During menstruation	Yes	Internet	Yes	Prevents unwanted pregnancy	Yes	Condoms	Hospital	No		No	No	No	No	Yes	Friend
Industrial	Nkoma	S4	Female	Born Again	S4	Rent a room out within municipality	Yes	Yes	Yes	No	>=2	20	1-3 months ago	18	No		No	No	1 week after menstruation	No		Yes	Prevents unwanted pregnancy	No			No		No		Yes	Yes	No
Industrial	Nkoma	S6	Female	Moslem	S6	Commute from home	Yes	Yes	No	No	>=2	16	4-6 months ago	18	No	No	No	No	1 week after menstruation	No		Yes	Prevents unwanted pregnancy	No			No		No	No	No	Yes	No
Industrial	Mbale	S2	Male	Anglican	S2	Commute from home	No	Yes	No	No	1	7	More than a year	7	No	No	Yes	Yes	During menstruation	Yes	School ( biology lessons)	No	Affects the reproductive system or organ	No			No		No		No		Yes	Teacher
Industrial	Nkoma	S3	Male	Others	S3	Commute from home	Yes	Yes	No	No	>=2		10-12 months ago	17	No	No	No	No	1 week after menstruation	No		Yes	Prevents unwanted pregnancy	Yes	Condoms	Bought from clinic	No		No		No	No	Yes	Girlfriend
Industrial	Oxford	S3	Male	Born Again	S3	Commute from home	No	Yes	No	No	1		1-3 months ago	18	No		No	No	I don't know	No		No		No			No		No		No		No
Industrial	Mbale High	S4	Male	Others	S4	Commute from home	Yes	Yes	No	No	1	15	4-6 months ago	17	No		Yes	Yes	I don't know	No		No	Dangerous to human life	Yes	Periodic abstinence		No		No		Yes	Yes	No
Northern	Bugisu High	S4	Male	Moslem	S4	Commute from home	Yes	Yes	No	No	1	16	4-6 months ago	15	No	No	No	No	1 week after menstruation	Yes	School ( biology lessons)	Yes	Prevents unwanted pregnancy	Yes	Condoms	Hospital	No		Yes	No	Yes	No	No
Industrial	Mbale	S5	Male	Others	S5	Commute from home	Yes	Yes	No	No	1	17	4-6 months ago		No		No	No	I don't know	No		No		No			No		No		No		No
Industrial	Oxford	S2	Male	Moslem	S2	Rent a room out within municipality	Yes	Yes	Yes	No	1	12	1-3 months ago	10	No		Yes	Yes	2 weeks after menstruation	Yes	Radio	No		No			No		No		No		No
Industrial	Nkoma	S3	Male	Anglican	S3	Rent a room out within municipality	Yes	Yes	Yes	Yes	>=2		1-3 months ago	16	Yes	No	No	No	I don't know	No		Yes	Prevents unwanted pregnancy	Yes	Condoms	Bought from clinic	No		Yes	No	Yes	No	No
Industrial	Oxford	S3	Female	Anglican	S3	Commute from home	Yes	Yes	No	No	1	18	7-9 months ago	20	No		Yes	No	1 week after menstruation	No		Yes	Prevents unwanted pregnancy	Yes	Condoms	Bought from clinic	No		No		No		No
Industrial	Wanale	S6	Female	Moslem	S6	Commute from home	Yes	Yes	No	No	1	19	4-6 months ago	22	No	No	No	No	During menstruation	Yes	Health Centre	Yes	To avoid STDs	Yes	Condoms	Health facility	Yes	Breastfeeding	No	No	No	No	Yes	Friend
Industrial	Oxford	S3	Male	Moslem	S3	Rent a room out within municipality	No	Yes	No	No		13	10-12 months ago	13	No		Yes	No	During menstruation	Yes	Health Centre	Yes		No			No		No		No		Yes	Relative
Industrial	Nkoma	S6	Female	Born Again	S6	Hostel	Yes	Yes	Yes	No	>=2	8	1-3 months ago	11	No		No	Yes	1 week after menstruation	Yes	Hospital	Yes	Prevents unwanted pregnancy	Yes	Condoms	Bought from clinic	No		No		Yes	Yes	Yes	Boyfriend
Industrial	Nkoma	S3	Female	Moslem	S3	Rent a room out within municipality	Yes	Yes	No	No	1	12	More than a year	11	No		No	No	During menstruation	Yes	Homes/Parents	Yes	Prevention of HIV	No			No		No		Yes	Yes	Yes	Girlfriend
Industrial	Nkoma	S6	Male	Anglican	S6	Rent a room out within municipality	No	Yes	No	No		17	4-6 months ago	16	No	No	No	No	1 week after menstruation	Yes	School ( biology lessons)	Yes		Yes	Condoms	AIC	No		No		Yes	Yes	Yes	Girlfriend
Industrial	Nkoma	S6	Male	Anglican	S6	Rent a room out within municipality	No	Yes	Yes	No	>=2	12	1-3 months ago	35	Yes	Yes	Yes	Yes	1 week after menstruation	Yes	Hospital	Yes	To avoid STDs	No			No		No		No		No
Industrial	Nkoma	S6	Female	Anglican	S6	Commute from home	Yes	Yes	No	No	1	18	7-9 months ago	20	No	No	Yes	Yes	1 week after menstruation	Yes	School ( biology lessons)	Yes	Prevents unwanted pregnancy	Yes	Condoms	Brought by boyfriend/girlfriend	No		No	No	Yes	No	Yes	Friend
Industrial	Wanale	S6	Male	Moslem	S6	Hostel	Yes	Yes	Yes	No	>=2	14	10-12 months ago	12		No	Yes	Yes	1 week after menstruation	Yes	Health Centre	No					Yes	Counting days after menstruation	No	No	No	No	Yes	Girlfriend
Industrial	Nkoma	S3	Female	Moslem	S3	Commute from home	Yes	Yes	No	No	1	17	1-3 months ago	17	No	No	Yes	Yes	1 week after menstruation	Yes	School ( biology lessons)	No	May lead to cancer of the uterus	Yes	Withdrawal method		No		No	No	No	No	No
Industrial	Mbale	S2	Male	Anglican	S2	Hostel	Yes	Yes	Yes	No	>=2	10	More than a year	11	No	No	No	No	During menstruation	No		Yes	Prevents unwanted pregnancy	No			No		No		No		Yes	Relative
Industrial	Nkoma	S3	Female	Moslem	S3	Commute from home	Yes	Yes	Yes	Yes	>=2	15	More than a year	17	No	No	Yes	Yes	During menstruation	Yes	Hospital	Yes		Yes	Condoms		Yes	Emergency pill	Yes	Yes	Yes	Yes	Yes
Industrial	Nkoma	S3	Male	Catholic	S3	Rent a room out within municipality	Yes	Yes	Yes	Yes	1	15	More than a year	14		No	Yes	Yes	I don't know	Yes	Hospital	Yes	Prevents unwanted pregnancy	Yes	Condoms		No		Yes	Yes	Yes	Yes	Yes
Industrial	Mbale	S4	Male	Anglican	S4	Commute from home	Yes	Yes	Yes	Yes	>=2	5	1-3 months ago	4	Yes	Yes	Yes	Yes	2 weeks after menstruation	Yes	Homes/Parents	Yes	Prevents unwanted pregnancy	Yes	Condoms	Bought from clinic	No		No		No	No	Yes	Friend
Industrial	Wanale	S6	Male	Others	S6	Hostel	Yes	Yes	No	No	1	20	10-12 months ago	17			Yes	Yes	I don't know	Yes	School ( biology lessons)	Yes	To avoid STDs		Condoms	Health facility	No		Yes		Yes		No	Teacher
Industrial	Nkoma	S6	Male	Moslem	S6	Commute from home	Yes	Yes	No	No	>=2	12	10-12 months ago	13	No	No	Yes	Yes	I don't know	Yes	Health Centre	No	It will increase the spread of HIV/AIDS or STDs	Yes	Withdrawal method		No		No	No	No	No	Yes	Girlfriend
Industrial	Nkoma	S3	Female	Born Again	S3	Rent a room out within municipality	Yes	Yes	Yes	Yes	>=2	15	1-3 months ago	19	No	No	No	No	1 week after menstruation	Yes	Health Centre	Yes	Prevents unwanted pregnancy	Yes	Pills	Bought from clinic	No		Yes	Yes	Yes	Yes	Yes	Relative
Industrial	Nkoma	S3	Male	Catholic	S3	Rent a room out within municipality	Yes	Yes	No	No						No	Yes	Yes	2 weeks after menstruation	Yes	School ( biology lessons)	Yes	Prevents unwanted pregnancy	No			No		No		No	No	No
Industrial	Nkoma	S3	Male	Born Again	S3	Commute from home	Yes	Yes	Yes	Yes	>=2	12	1-3 months ago	10			Yes	Yes	1 week after menstruation	Yes	Hospital	Yes		Yes	Condoms	Hospital	No		Yes	No	Yes	Yes	Yes	Girlfriend
Industrial	Nkoma	S6	Female	Catholic	S6	Commute from home	Yes	Yes	Yes	Yes	1	16	1-3 months ago	29	No	No	No	No	1 week after menstruation	Yes	Hospital	Yes	Prevents unwanted pregnancy	Yes	Condoms		No		No		Yes	Yes	Yes	Boyfriend
Industrial	Nkoma	S6	Male	Moslem	S6	Hostel	No	Yes	No	No	1	14	More than a year	13	No	No	Yes	Yes	2 weeks after menstruation	Yes	Radio	No		No			No		No	No	No	No	No
Industrial	nkoma	S6	Female	Anglican	S6	Commute from home	Yes	Yes	Yes	No	>=2	12	1-3 months ago	17	No	No	Yes	No	1 week after menstruation	Yes	Health Centre	Yes	Prevents unwanted pregnancy	Yes	Periodic abstinence		Yes	Breastfeeding	Yes	No	Yes	Yes	Yes	Doctor
Industrial	Mbale	S4	Male	Moslem	S4	Commute from home	Yes	Yes	Yes	No	>=2	12	1-3 months ago	11	No	No	Yes	No	I don't know	Yes	School ( biology lessons)	Yes	Prevents unwanted pregnancy	Yes	Condoms	Hospital	No		No		No		No
Industrial	Wanale	S4	Male	Anglican	S4	Rent a room out within municipality	Yes	Yes	Yes	Yes	>=2	17	1-3 months ago	16	No		No	No	1 week after menstruation	Yes	TV	Yes	Prevents unwanted pregnancy	Yes	Condoms	Blood bank	No		No		Yes	No	Yes	Girlfriend
Industrial	Mbale	S4	Male	Moslem	S4	Commute from home	Yes	Yes	Yes	No	>=2	16	4-6 months ago	15	No	No	Yes	Yes	2 weeks after menstruation	Yes	TV	Yes	Prevents unwanted pregnancy	No			No		No		No	No	No
Industrial	Mbale	S2	Male	Moslem	S2	Rent a room out within municipality	Yes	Yes	Yes	No	1	15	More than a year	16	No		No	No	During menstruation	Yes	School ( biology lessons)	Yes	Prevents unwanted pregnancy	Yes	Condoms	Bought from clinic	No		Yes	Yes	Yes	Yes	Yes
Industrial	Nkoma	S3	Female	Others	S3	Rent a room out within municipality	Yes	Yes	No	No	>=2	12	4-6 months ago	20	No		Yes	Yes	During menstruation	Yes	School ( biology lessons)	Yes	To avoid STDs	Yes	Withdrawal method		No		No		Yes	Yes	Yes	Boyfriend
Industrial	Nkoma	S3	Male	Born Again	S3	Hostel	Yes	Yes	Yes	Yes	>=2	15	1-3 months ago	17	Yes	No	No	No	I don't know	Yes		No		No			No		No	No	No	No	No
Industrial	Nkoma	S4	Female	Born Again	S4	Hostel	Yes	Yes	Yes	Yes	1	18	10-12 months ago	20	No	No	No	No	I don't know	Yes	Hospital	No	Dangerous to human life	No			No		No		Yes	Yes	No
Industrial	Mbale	S4	Male	Anglican	S4	Commute from home	Yes	Yes	Yes	No	1	10	More than a year	15		No	No	No	I don't know	Yes	School ( biology lessons)	Yes	Prevention of HIV	No			No		No		No	No	Yes	Teacher
Industrial	Nkoma	S3	Female	Born Again	S3	Commute from home	Yes	Yes	Yes	No	1	15	4-6 months ago	17	No	Yes	Yes	Yes	During menstruation	Yes	School guidance and counselling	Yes	Prevents unwanted pregnancy	Yes	Pills	Hospital	No		No		No		No
Industrial	Nkoma	S4	Male	Moslem	S4	Commute from home	Yes	Yes	No	No	>=2	15	7-9 months ago	14	No	No	No	No	1 week after menstruation	Yes	Health Centre	Yes	Prevents unwanted pregnancy	Yes	Condoms	Parents	No		No	No	Yes	No	No	Relative
Industrial	Nkoma	S6	Female	Moslem	S6	Commute from home	Yes	Yes	Yes	Yes	>=2	19	4-6 months ago	21	Yes	No	Yes	No	During menstruation	No		Yes	Prevents unwanted pregnancy	Yes	Withdrawal method		No		No	No	Yes	Yes	Yes	Girlfriend
Industrial	Nkoma	S4	Male	Catholic	S4	Hostel	No	Yes	No	No					No	No	No	No	2 weeks after menstruation	No				No			No		No		No	Yes	Yes	Relative
Industrial	Nkoma	S5	Female	Moslem	S5	Rent a room out within municipality	Yes	Yes	Yes	Yes	1	13	4-6 months ago	18	No		Yes	Yes	1 week after menstruation	Yes	Hospital	Yes	Prevents unwanted pregnancy	Yes	Withdrawal method		Yes		Yes		Yes	Yes	Yes	Friend
Industrial	Nkoma	S3	Male	Others	S3	Commute from home	Yes	Yes	Yes	No	>=2	16	1-3 months ago	8	Yes	Yes	No	Yes	2 weeks after menstruation	No		No		No			No		Yes	Yes	No	No	No
Industrial	Nkoma	S6	Male	Moslem	S6	Hostel	Yes	Yes	Yes	No	1	17	1-3 months ago	16	No	No	No	Yes	I don't know	Yes	Marie Stopes	Yes	Prevents unwanted pregnancy	No			No		No		No	No	No
Industrial	Nkoma	S6	Female	Moslem	S6	Hostel	Yes	Yes	No	No	1	18	More than a year	20	No	No	No	No	1 week after menstruation	Yes	Radio	Yes	Prevents unwanted pregnancy	No			No		No		No		No
Industrial	Mbale	S4	Male	Moslem	S4	Hostel	No	Yes	Yes	Yes	>=2		1-3 months ago	17	No		No	No	1 week after menstruation	No		No		Yes	Condoms	Hospital	No		Yes	Yes	Yes	No	No
Industrial	Nkoma	S3	Male	Catholic	S3	Commute from home	Yes	Yes	Yes	No	1				No	Yes	Yes	No	2 weeks after menstruation	No		No		No			No		No		No		No
Industrial	Mbale High	S6	Male	Anglican	S6	Commute from home	Yes	Yes	No	No	1	17	More than a year	14	No	No	Yes	Yes	1 week after menstruation	Yes	Health Centre	Yes	Prevents unwanted pregnancy	Yes	Condoms	Health facility	No		No		No	No	Yes	Girlfriend
Industrial	Mbale	S5	Male	Born Again	S5	Hostel	Yes	Yes	Yes	Yes	>=2	20	1-3 months ago	19	No		No	No	I don't know	Yes	School ( biology lessons)	Yes	Prevents unwanted pregnancy	Yes	Condoms	Hospital	No		No		No		Yes	Friend
Industrial	Mbale	S5	Male	Born Again	S5	Hostel	Yes	Yes	Yes	No	1	18	1-3 months ago	17	No		No	No	I don't know	Yes	School ( biology lessons)	No	Dangerous to human life	No			No		No		No	No	No
Industrial	Oxford	S4	Female	Born Again	S4	Commute from home	Yes	Yes	No	No	1	15	More than a year	19	No		Yes	Yes	2 weeks after menstruation	Yes	School ( biology lessons)	Yes	Prevents unwanted pregnancy	Yes	Condoms		No		Yes	Yes	Yes	Yes	Yes	Relative
Industrial	Mbale	S3	Male	Catholic	S3	Hostel	No	Yes	No	No		17	1-3 months ago	16	No	No	No	No	I don't know	No		No		Yes	Condoms	Hospital	No		No		No		Yes	Friend
Industrial	Nkoma	S3	Female	Moslem	S3	Commute from home	Yes	Yes	Yes	No	1	16	1-3 months ago	17	No		No	No	I don't know	Yes	Homes/Parents	Yes	Prevents unwanted pregnancy	Yes	Emergency pills	Health facility	No		No		No		No
Industrial	Wanale	S2	Female	Born Again	S2	Hostel	Yes	Yes	No	No	1	14	More than a year	19	No	No	No	Yes	2 weeks after menstruation	Yes	School ( biology lessons)	Yes	prevention of HIV and unwanted pregnanacy	Yes	Condoms	Brought by boyfriend/girlfriend	No		No	No	No	No	No
Industrial	Nkoma	S3	Male	Anglican	S3	Rent a room out within municipality	Yes	Yes	Yes	No	1	16	10-12 months ago	15	No	No	No	No	1 week after menstruation	Yes	Health Centre	Yes	Prevention of HIV	No			No		No		No	Yes	Yes	Girlfriend
Industrial	Nkoma	S4	Male	Catholic	S4	Commute from home	Yes	Yes	Yes	Yes	1	18	1-3 months ago	17	No		Yes	No	During menstruation	Yes	Health Centre	Yes	Prevents unwanted pregnancy	Yes	Condoms	Health facility	No		No		Yes	Yes	Yes	Doctor
Industrial	Nkoma	S4	Male	Moslem	S4	Rent a room out within municipality	Yes	Yes	Yes	No	1	15	10-12 months ago	14		Yes	Yes	Yes	1 week after menstruation	Yes	Health Centre	No					No		Yes	Yes	Yes	No	Yes	Friend
Northern	Bugisu High	S2	Male	Others	S2	Hostel	Yes	Yes	Yes	Yes	1	18	1-3 months ago	16	No	No	Yes	Yes	During menstruation	Yes	School ( biology lessons)	Yes	Prevents unwanted pregnancy	Yes	Condoms		No		No		No		No
Industrial	Mbale	S2	Male	Catholic	S2	Commute from home	Yes	Yes	No	No	>=2	8	4-6 months ago	7	No		No	No	I don't know	Yes	School ( biology lessons)	Yes	Prevents unwanted pregnancy	No			No		No		No		No
Industrial	Nkoma	S5	Female	Born Again	S5	Commute from home	Yes	Yes	No	No	>=2	17	7-9 months ago	19	No	No	Yes	Yes	2 weeks after menstruation	Yes	Radio	No	Dangerous to human life	No			No		No		Yes	Yes	Yes	Relative
Industrial	Nkoma	S6	Male	Moslem	S6	Commute from home	No	Yes	No	No		17	More than a year	17	No	No	Yes	Yes	During menstruation	Yes	School guidance and counselling	Yes	Prevents unwanted pregnancy	No			No		No		No		No
Industrial	Mbale High	S5	Female	Catholic	S5	Commute from home	Yes	Yes	No	No	1	18	1-3 months ago	20	No	No	No	No	2 weeks after menstruation	Yes	School ( biology lessons)	Yes	Prevention of HIV	Yes	Condoms		No		No		No	No	Yes	Relative
Industrial	Mbale	S2	Male	Born Again	S2	Commute from home	Yes	Yes	No	No	>=2	14	More than a year	15	No	No	Yes	Yes	I don't know	No		No		No			No		No		No	No	No
Industrial	Wanale	S6	Female	Anglican	S6	Rent a room out within municipality	Yes	Yes	No	No	1	20	10-12 months ago	22	No	No	No	Yes	1 week after menstruation	Yes	Hospital	Yes	Prevents unwanted pregnancy	Yes	Condoms	Hospital	No		No	No	No	No	No
Industrial	Wanale	S4	Male	Moslem	S4	Rent a room out within municipality	Yes	Yes	No	No	1	18	More than a year	16	No	No	Yes	No	2 weeks after menstruation	Yes	Health Centre	No	Can cause bleeding	No			No		No		Yes	No	Yes	Friend
Northern	Bugisu high	S6	Male	Catholic	S6	Rent a room out within municipality	Yes	Yes	Yes	Yes	1	16	1-3 months ago	15	No	No	No	Yes	2 weeks after menstruation	Yes	Hospital	Yes	Prevents unwanted pregnancy	Yes	Condoms	Hospital	No		Yes	Yes	Yes	Yes	Yes	Doctor
Industrial	Oxford	S3	Male	Anglican	S3	Commute from home	Yes	Yes	Yes	No	>=2	16	More than a year	16	No		Yes	Yes	During menstruation	Yes	Homes/Parents	No	I don't know contraception	No			No		No		No		Yes	Relative
Industrial	Nkoma	S6	Male	Moslem	S6	Rent a room out within municipality	No	Yes	No	No	1	18	More than a year	30	No	No	Yes	Yes	2 weeks after menstruation	Yes	Hospital	No	May lead to cancer of the uterus	No			No		No	No	No	No	No
Industrial	Mbale	S3	Female	Anglican	S3	Commute from home	Yes	Yes	No	No	1	4	More than a year	5	No		No	No	I don't know	No		No		No			No		No		No		No
Industrial	Nkoma	S6	Male	Anglican	S6	Hostel	Yes	Yes	No	No	>=2	20	4-6 months ago	20	No	No	Yes	Yes	2 weeks after menstruation	Yes	Hospital	Yes	prevention of HIV and unwanted pregnanacy	Yes	Condoms	Hospital	No		No	No	Yes	No	No
Industrial	Mbale High	S3	Female	Catholic	S3	Rent a room out within municipality	Yes	Yes	No	No					No	No	No	Yes	2 weeks after menstruation	Yes	Homes/Parents	No	Dangerous to human life	No			No		No		No	Yes	Yes	Friend
Industrial	Mbale	S4	Female	Moslem	S4	Hostel	Yes	Yes	No	No	>=2	14	7-9 months ago	18	Yes	Yes	Yes	Yes	1 week after menstruation	Yes	School ( biology lessons)	Yes	Prevents unwanted pregnancy	Yes	Condoms	Hospital	No		Yes	Yes	Yes	Yes	Yes	Boyfriend
Industrial	Mbale	S5	Male	Catholic	S5	Hostel	No	Yes	No	No	1	14	10-12 months ago	13	No		No	No	2 weeks after menstruation	No		Yes	Prevents unwanted pregnancy	No			No		No		No		No
Industrial	Nkoma	S3	Female	Anglican	S3	Commute from home	Yes	Yes	No	No	1	16	10-12 months ago	19	No	No	Yes	Yes	1 week after menstruation	Yes	Hospital	Yes	Prevents unwanted pregnancy	Yes	Condoms		No		Yes		Yes	Yes	Yes	Friend
Industrial	Oxford	S3	Male	Born Again	S3	Commute from home	No	Yes	Yes	Yes	1	20	7-9 months ago	18	Yes	No	Yes	No	I don't know	Yes	Health Centre	Yes	Prevents unwanted pregnancy	Yes	Condoms	Health facility	No		No		Yes	Yes	Yes	Friend
Industrial	Nkoma	S6	Female	Anglican	S6	Hostel	Yes	Yes	Yes	Yes	1	9	1-3 months ago	12	No	No	Yes	Yes	1 week after menstruation	No		Yes	Prevents unwanted pregnancy	Yes	Implants	MarieStopes	No		Yes	Yes	Yes	Yes	Yes	Friend
Northern	Bugisu high	S6	Male	Moslem	S6	Hostel	No	Yes	No	No	>=2	19	More than a year	19	No	No	Yes	Yes	2 weeks after menstruation	Yes	Hospital	Yes	Prevention of unwanted pregnancy and STDs	Yes	Condoms	ProFam	No		No	No	No	No	No
Industrial	Mbale High	S3	Male	Born Again	S3	Commute from home	Yes	Yes	Yes	Yes	1	10	1-3 months ago	10	No	No	Yes	Yes	2 weeks after menstruation	Yes	Homes/Parents	Yes	Prevents unwanted pregnancy	Yes	Pills	Bought from clinic	No		Yes	Yes	Yes	Yes	Yes	Friend
Industrial	Oxford	S4	Male	Catholic	S4	Rent a room out within municipality	No	Yes	Yes	Yes	>=2	16	1-3 months ago	15	No		No	No	I don't know	Yes	Hospital	Yes	Prevents unwanted pregnancy	Yes	Condoms	AIC					Yes	Yes	Yes	Girlfriend
Northern	Bugisu High	S2	Male	Born Again	S2	Hostel	Yes	Yes	No	No		18	4-6 months ago	18	Yes	No	No	No	During menstruation	Yes	School ( biology lessons)	Yes	Prevents unwanted pregnancy	No			No		No		No		Yes	Girlfriend
Northern	Bugisu high	S6	Male	Moslem	S6	Hostel	Yes	Yes	Yes	Yes	>=2	15	1-3 months ago	16	No	No	Yes	Yes	I don't know	Yes	TV	No	Dangerous to human life	Yes	Condoms	Brought by boyfriend/girlfriend	No		Yes	Yes	No	No	Yes	Teacher
Industrial	Wanale	S5	Male	Anglican	S5	Commute from home	Yes	Yes	No	No	1	17	4-6 months ago	17	No	No	No	No	1 week after menstruation	Yes	Red Cross	Yes	To avoid STDs	Yes	Condoms	Hospital	No		No	Yes	Yes	Yes	No	Friend
Industrial	Mbale	S3	Male	Born Again	S3	Hostel	Yes	Yes	No	No	1		More than a year		No		Yes	Yes	I don't know	No		Yes	To avoid STDs	No			No		No		No		No
Northern	Bugisu high	S4	Male	Catholic	S4	Commute from home	Yes	Yes	No	No	1	11	10-12 months ago	8	No	No	No	No	1 week after menstruation	Yes	School ( biology lessons)	Yes	Prevents unwanted pregnancy	Yes	Condoms	Bought from clinic	No		Yes	Yes	No	No	Yes	Girlfriend
Industrial	Nkoma	S3	Male	Anglican	S3	Hostel	Yes	Yes	Yes	No	>=2	17	1-3 months ago	16	No	No	Yes	Yes	1 week after menstruation	Yes	Radio	Yes	Prevents unwanted pregnancy	No			Yes	Local herbs	No		No		No
Industrial	Oxford	S3	Female	Catholic	S3	Commute from home	Yes	Yes	No	No	1	17	4-6 months ago	19	No		No	No	I don't know	No		No	I don't know contraception	No			No		No		No		No
Industrial	Mbale	S3	Male	Born Again	S3	Rent a room out within municipality	Yes	Yes	No	No	1	14	7-9 months ago	15	No		No	No	1 week after menstruation	Yes		Yes	Prevents unwanted pregnancy	No			No		No		No		No
Industrial	Nkoma	S4	Male	Catholic	S4	Rent a room out within municipality	Yes	Yes	No	No	1	16	7-9 months ago	15	No	No	Yes	Yes	2 weeks after menstruation	No		Yes	Prevents unwanted pregnancy	Yes	Condoms	Hospital	No		No		No	No	No
Industrial	Nkoma	S6	Female	Moslem	S6	Commute from home	Yes	Yes	No	No	1	19	10-12 months ago	21	No	No	Yes	Yes	2 weeks after menstruation	No		Yes	prevention of HIV and unwanted pregnanacy	Yes	Condoms	Hospital	Yes	Counting days after menstruation	No	No	Yes	No	No
Industrial	Nkoma	S6	Male	Catholic	S6	Hostel	Yes	Yes	No	No	>=2	12	7-9 months ago	12	No	No	No	No	I don't know	No		No	Dangerous to human life	No			No		No		No		No
Industrial	Mbale	S5	Male	Others	S5	Hostel	Yes	Yes	No	No	>=2	18	7-9 months ago	16	No	No	No	No	2 weeks after menstruation	No		Yes	To avoid STDs	Yes	Condoms	Bought from clinic	Yes	Use of Panadol	No		No	No	Yes	Girlfriend
Industrial	Nkoma	S3	Male	Others	S3	Commute from home	Yes	Yes	Yes	No	>=2	6	1-3 months ago	7	No	Yes	Yes	Yes	During menstruation	Yes	Homes/Parents	Yes	Prevents unwanted pregnancy	Yes	Condoms	Bought from clinic	No		Yes	Yes	No	No	Yes	Relative
Industrial	Oxford	S3	Male	Anglican	S3	Hostel	Yes	Yes	No	No	1	12	More than a year	12	No		No	No	I don't know	Yes	Homes/Parents	Yes		No			No		No		No		Yes	Friend
Industrial	Nkoma	S6	Male	Anglican	S6	Commute from home	Yes	Yes	No	No	>=2	19	More than a year	18	No	No	Yes	Yes	1 week after menstruation	No		Yes	To avoid STDs	Yes	Condoms	AIC	No		Yes	No	No	No	No
Industrial	Oxford	S3	Female	Moslem	S3	Commute from home	No	Yes		No	1				No		No	No	I don't know	Yes	Health Centre	Yes	Prevention of HIV	No			No		No		No		No
Industrial	Nkoma	S5	Male	Born Again	S5	Rent a room out within municipality	Yes	Yes	Yes	No	1	11	1-3 months ago	10	Yes	No	Yes	No	I don't know	Yes	School ( biology lessons)	No	Affects the reproductive system or organ				No				Yes	Yes	No
Industrial	Mbale High	S5	Male	Anglican	S5	Hostel	Yes	Yes	No	No	>=2	15	More than a year	13	No		No	No	I don't know	Yes	School ( biology lessons)	Yes	To avoid STDs	Yes	Condoms		Yes		No		Yes	Yes	No
Industrial	Oxford	S3	Male	Moslem	S3	Rent a room out within municipality	Yes	Yes	No	No	>=2		4-6 months ago	16	No		Yes	No	1 week after menstruation	Yes	Hospital	Yes	Prevention of HIV	Yes	Condoms	Health facility	No		No		Yes	Yes	No
Industrial	Mbale High	S3	Male	Anglican	S3	Rent a room out within municipality	Yes	Yes	Yes	No	>=2	10	1-3 months ago	7	Yes	Yes	Yes	Yes	1 week after menstruation	Yes		No		Yes	Pills	Hospital	Yes	Emergency pill	No		No	No	Yes	Friend
Industrial	Nkoma	S3	Female	Moslem	S3	Commute from home	Yes	Yes	Yes	Yes	>=2	15	1-3 months ago	15	No	No	No	No	1 week after menstruation	Yes	Hospital	Yes	Prevents unwanted pregnancy	Yes	Condoms	Hospital	No		No		Yes	No	No
Industrial	Mbale	S5	Male	Anglican	S5	Rent a room out within municipality	Yes	Yes	Yes	No	>=2	5	4-6 months ago	10	Yes	Yes	Yes	Yes	I don't know	Yes	Health Centre	No	May lead to cancer of the uterus	Yes	Withdrawal method		Yes	Local herbs	No		No		Yes	Girlfriend
Industrial	Nkoma	S6	Female	Born Again	S6	Hostel	Yes	Yes	Yes	Yes	>=2		1-3 months ago		Yes	Yes	Yes	Yes	2 weeks after menstruation	Yes	School ( biology lessons)	Yes	Prevents unwanted pregnancy	Yes	Condoms	Bought from clinic	No		Yes	Yes	Yes	Yes	Yes	Friend
Industrial	Mbale	S5	Male	Others	S5	Hostel	Yes	Yes	No	No	1				No		No	No	I don't know	No		No		Yes	Condoms	Bought from clinic	No		No		No		No
Industrial	Wanale	S6	Female	Catholic	S6	Hostel	Yes	Yes	No	No	1		More than a year		No	No	Yes	Yes	1 week after menstruation	Yes	School ( biology lessons)	Yes	Prevents unwanted pregnancy	No			Yes	Counting days after menstruation	No	No	Yes	No	Yes	Friend
Northern	Bugisu high	S5	Male	Anglican	S5	Hostel	Yes	Yes	Yes	Yes	1	18	1-3 months ago	15	Yes	Yes	Yes	Yes	During menstruation	Yes	Radio	Yes	Prevents unwanted pregnancy	Yes	Condoms	Hospital	No		Yes	Yes	Yes	Yes	Yes	Girlfriend
Industrial	Oxford	S3	Female	Born Again	S3	Commute from home	Yes	Yes	No	No	1	17	4-6 months ago	20	No		No	No	I don't know	No		No		No			No		No		No		No
Industrial	Mbale High	S2	Female	Anglican	S2	Commute from home	Yes	Yes	Yes	No	1				No		No	No	I don't know	No		Yes		No			No		No		No		No
Industrial	Mbale	S2	Male	Anglican	S2	Rent a room out within municipality	Yes	Yes	Yes	Yes	1	15	1-3 months ago	12	No	No	No	No	I don't know	Yes	Radio	No	Dangerous to human life	Yes	Condoms		No		No		Yes	Yes	Yes	Teacher
Industrial	Mbale	S4	Male	Born Again	S4	Hostel	Yes	Yes	Yes	No	>=2	9	1-3 months ago	17	No	No	Yes	No	During menstruation	Yes	School ( biology lessons)	No	Dangerous to human life	Yes	Condoms	Hospital	No		No		No		No
Industrial	Nkoma	S3	Female	Moslem	S3	Commute from home	No	Yes	No	No	1	17	7-9 months ago	18	No	No	No	No	I don't know	No		No	Dangerous to human life	No			No		No	No	Yes	No	No
Industrial	Nkoma	S6	Male	Catholic	S6	Rent a room out within municipality	No	Yes	No	No	1	19	More than a year	16	No	No	Yes	No	2 weeks after menstruation	No		No	it has side effects	Yes	Condoms	Health facility	Yes	Vasectomy	No	No	Yes	No	Yes	Relative
Industrial	Nkoma	S3	Female	Moslem	S3	Rent a room out within municipality	Yes	Yes	Yes	No	1	5	More than a year	8	No	No	No	No	I don't know	No		No	Dangerous to human life	Yes	Condoms	Health facility	No		No	Yes	Yes	No	No
Industrial	Oxford	S6	Female	Anglican	S6	Commute from home	Yes	Yes	Yes	No	1	19	1-3 months ago	24	No		No	No	I don't know	Yes	Hospital	No	Dangerous to human life	No			No		No		Yes	No	Yes	Relative
Industrial	Nkoma	S3	Male	Born Again	S3	Commute from home	Yes	Yes	No	No	1	15	1-3 months ago	15	No		No	No	1 week after menstruation	Yes	Health Centre	Yes	To avoid STDs	Yes	Condoms	Health facility	No		No		No		No
Industrial	Nkoma	S3	Male	Born Again	S3	Commute from home	No	Yes	No	No	1	15	More than a year	15	No	No	No	Yes	I don't know	Yes	Homes/Parents	No	Dangerous to human life	Yes	Condoms	Hospital	No		No		Yes	Yes	No	Friend
Industrial	Nkoma	S4	Female	Moslem	S4	Hostel	Yes	Yes	Yes	No	1	18	More than a year	17	No	No	Yes	Yes	1 week after menstruation	Yes	Radio	Yes	Prevents unwanted pregnancy	Yes	Implants	Hospital	No		No	Yes	No	No	No
Industrial	Oxford	S5	Male	Born Again	S5	Commute from home	Yes	Yes	Yes	No	1	15	1-3 months ago	18	No		No	No	I don't know	No		No		Yes	Condoms		No		No		No		No
Industrial	Wanale	S6	Male	Catholic	S6	Rent a room out within municipality	Yes	Yes	No	No	1	18	7-9 months ago	18	No		No	No	1 week after menstruation	Yes	Radio	Yes	Prevents unwanted pregnancy	Yes	Condoms	Bought from clinic	Yes	Counting days after menstruation	No		Yes	Yes	Yes	Friend
Industrial	Nkoma	S3	Male	Moslem	S3	Commute from home	Yes	Yes	Yes	Yes	1	18	1-3 months ago	18	No	No	No	No	I don't know	Yes	School ( biology lessons)	No		Yes	Condoms	Hospital	No		No		No		No
Industrial	Mbale	S4	Male	Anglican	S4	Commute from home	No	Yes	No	No					No	No	No	No	I don't know	No		No	Still young	No			No		No		Yes	Yes	Yes	Teacher
Industrial	Mbale	S4	Female	Moslem	S4	Commute from home	Yes	Yes	No	No		6	10-12 months ago	18	No	No	Yes	Yes	1 week after menstruation	Yes	School ( biology lessons)	Yes	Prevents unwanted pregnancy	No			No		No		No		No	Boyfriend
Industrial	Nkoma	S6	Male	Moslem	S6	Rent a room out within municipality	Yes	Yes	No	No	>=2	15	1-3 months ago	17	Yes	No	Yes	Yes	2 weeks after menstruation	Yes	Health Centre	Yes	To avoid STDs	Yes	Condoms	Health facility	No		Yes	Yes	Yes	Yes	Yes	Friend
Industrial	Mbale High	S6	Male	Born Again	S6	Commute from home	No	Yes	No	No		16		14		No	Yes	Yes	I don't know	Yes	Radio	Yes	Prevents unwanted pregnancy	Yes	Condoms	Hospital	No		No		No	No	No
Industrial	Mbale	S6	Male	Moslem	S6	Commute from home	Yes	Yes	No	No	1	12	4-6 months ago	16	No	No	Yes	Yes	I don't know	Yes	Radio	Yes	Prevents unwanted pregnancy	Yes	Condoms	Bought from clinic	No		No		No		No
Industrial	Mbale	S4	Male	Anglican	S4	Commute from home	Yes	Yes	No	No	1	5	More than a year	4	No	No	Yes	Yes	2 weeks after menstruation	Yes		Yes	Prevents unwanted pregnancy	Yes	Condoms	Health facility	No		Yes	Yes	Yes	Yes	Yes	Friend
Industrial	Nkoma	S4	Female	Born Again	S4	Commute from home	Yes	Yes	No	No	1	14	4-6 months ago	18	No	No	No	No	1 week after menstruation	Yes	Homes/Parents	Yes	Prevention of HIV	No			No		No		No	No	No
Industrial	Mbale	S2	Male	Catholic	S2	Commute from home	Yes	Yes	No	No	>=2	9	1-3 months ago	8	Yes	No	No	Yes	During menstruation	No		Yes		Yes	Condoms	Hospital	No		Yes	Yes	Yes	Yes	No
Industrial	Mbale High	S4	Male	Catholic	S3	Rent a room out within municipality	Yes	Yes	No	No					No		No	No	I don't know	Yes		Yes	Prevention of HIV	Yes	Condoms		No		No		No		No
Industrial	Mbale High	S4	Female	Moslem	S4	Commute from home	Yes	Yes	No	No	1	17	More than a year		No	No	Yes	Yes	2 weeks after menstruation	No		No		No			No		No		No	No	No
Industrial	Nkoma	S4	Female	Anglican	S4	Commute from home	Yes	Yes	No	No				14	No	No	No	No	I don't know	No				No			Yes	Emergency pill	No		Yes	Yes	Yes	Friend
Industrial	Oxford	S4	Female	Catholic	S4	Rent a room out within municipality	Yes	Yes	No	No	1	18	10-12 months ago	25	No	No	No	No	1 week after menstruation	Yes	Health Centre	Yes	Prevention of HIV	Yes	Condoms		No		Yes	Yes	Yes	Yes	Yes
Industrial	Oxford	S4	Female	Anglican	S4	Rent a room out within municipality	Yes	Yes	No	No	1	17	7-9 months ago	16	No	No	Yes	Yes	During menstruation	No		No		Yes	Condoms		No		No		No		No
Industrial	Mbale High	S6	Female	Born Again	S6	Commute from home	Yes	Yes	No	No	1	18	7-9 months ago	20	No	No	No	No	2 weeks after menstruation	No		Yes	Prevents unwanted pregnancy	Yes	Condoms		No		No		No		No
Industrial	Nkoma	S3	Female	Others	S3	Commute from home	Yes	Yes	No	No	>=2		10-12 months ago	14	No	No	No	No	I don't know	Yes	Hospital	Yes	Prevents unwanted pregnancy	No			No		No		No		Yes	Boyfriend
Industrial	Mbale	S5	Male	Born Again	S5	Hostel	Yes	Yes	Yes	No	>=2	15	4-6 months ago	15	No	No	Yes	Yes	During menstruation	Yes	Radio	No	Still young	No			No		No		No		No
Industrial	Oxford	S4	Female	Anglican	S4	Commute from home	Yes	Yes	No	No	>=2	14	More than a year	16	No		No	No	I don't know	No		No		No			No		No		Yes	No	Yes	Teacher
Industrial	Mbale	S4	Male	Moslem	S4	Commute from home	Yes	Yes	Yes	No	>=2	14	1-3 months ago		No		No	No	I don't know	No		No	Still young	No			No		No		No		No
Industrial	Mbale High	S5	Male	Born Again	S5	Commute from home	No	Yes	No	No			More than a year		No	No	No	No	1 week after menstruation			Yes		No			No		No		Yes	No	No
Industrial	Oxford	S2	Male	Moslem	S2	Rent a room out within municipality	Yes	Yes	Yes	No	1	15	1-3 months ago	14	No	No	No	No	During menstruation	Yes	Homes/Parents	Yes	Prevents unwanted pregnancy	Yes	Condoms		No		No		No		No
Industrial	Mbale High	S3	Male	Catholic	S3	Commute from home	Yes	Yes	No	No	1	16	4-6 months ago	15	No	No	Yes	No	I don't know	No		Yes	Prevention of HIV	Yes	Condoms	Parents	No	Emergency pill	No	No	No	No	No
Industrial	Nkoma	S6	Male	Catholic	S6	Commute from home	Yes	Yes	Yes	Yes	>=2	16	4-6 months ago	15	Yes	Yes	No	No	2 weeks after menstruation	Yes	Hospital	Yes	Prevents unwanted pregnancy	Yes	Condoms	Bought from clinic	No		Yes	Yes	Yes	Yes	Yes	Girlfriend
Industrial	Mbale	S2	Male	Moslem	S2	Rent a room out within municipality	Yes	Yes	No	Yes	>=2	15	4-6 months ago	16	No	No	No	No	1 week after menstruation	Yes		Yes	To avoid STDs	Yes	Condoms	Hospital	No		No		Yes	No	Yes	Relative
Industrial	Wanale	S3	Female	Born Again	S3	Commute from home	No	Yes	Yes	No	1	18	1-3 months ago	27	No		Yes	No	1 week after menstruation	Yes	Hospital	Yes	To avoid STDs	Yes	Condoms	Health facility	No		Yes		No		No
Industrial	Nkoma	S6	Male	Anglican	S6	Hostel	Yes	Yes	Yes	No	>=2	8	1-3 months ago	6	Yes	Yes	Yes	Yes	2 weeks after menstruation	Yes	Hospital	No		Yes	Condoms	Hospital	No		No		Yes	Yes	Yes	Girlfriend
Industrial	Wanale	S6	Female	Catholic	S6	Commute from home	Yes	Yes	No	No	1	18	4-6 months ago	24	No		Yes	Yes	2 weeks after menstruation	No		Yes	Prevents unwanted pregnancy	Yes	Condoms	Brought by boyfriend/girlfriend	No		No		Yes	Yes	No
Industrial	Nkoma	S6	Male	Born Again	S6	Rent a room out within municipality	Yes	Yes	Yes	Yes	1		1-3 months ago		Yes	Yes	Yes	Yes	During menstruation	Yes		Yes		Yes	Condoms		No		Yes	Yes	Yes	Yes	Yes
Industrial	Nkoma	S6	Female	Born Again	S6	Hostel	Yes	Yes	Yes	Yes	1	19	1-3 months ago	50	No	No	Yes	No	2 weeks after menstruation	Yes	Hospital	Yes	Prevention of HIV	Yes	IUD	Hospital	Yes	Local herbs	Yes	Yes	Yes	Yes	Yes	Boyfriend
Industrial	Mbale High	S2	Female	Catholic	S2	Commute from home	Yes	Yes	Yes	No	1	15	10-12 months ago	16	No	No	Yes	No	2 weeks after menstruation	No		No		Yes	Condoms	Brought by boyfriend/girlfriend	No		Yes		No	No	No
Industrial	Mbale High	S2	Male	Catholic	S2	Hostel	Yes	Yes	Yes	Yes	>=2	17	1-3 months ago	14	No	Yes	No	No	During menstruation	No		No		Yes	Condoms	Brought by boyfriend/girlfriend	No		No		No		Yes
Northern	Bugisu High	S4	Male	Born Again	S4	Hostel	Yes	Yes	Yes	Yes	1	16	More than a year	16	No	No	Yes	Yes	1 week after menstruation	Yes	TV	No		Yes	Condoms	Hospital	No		Yes	Yes	Yes	Yes	Yes	Girlfriend
Northern	Bugisu high	S4	Female	Born Again	S4	Hostel	Yes	Yes	Yes	No	1	14	1-3 months ago	19	No	No	No	No	1 week after menstruation	No		Yes	Prevention of HIV	Yes	Condoms	Brought by boyfriend/girlfriend	No		No	No	Yes	Yes	Yes	Boyfriend
Northern	Bugisu high	S6	Female	Moslem	S6	Hostel	Yes	Yes	No	No	>=2	18	More than a year	20	No	No	No	No	1 week after menstruation	No		Yes	Might never produce due to contraceptive use	Yes	Condoms	Brought by boyfriend/girlfriend	Yes	Emergency pill	No	No	No	No	No
Northern	Bugisu high	S6	Female	Anglican	S6	Commute from home	No	Yes	No	No					No	No	No	Yes	2 weeks after menstruation	No		No	it has side effects	No			No		No	No	Yes	No	No
Industrial	Mbale	S3	Male	Anglican	S3	Hostel	No	Yes	No	No					No		No	No	I don't know	No		No		No			No		No		No		No
Industrial	Mbale	S4	Male	Born Again	S4	Commute from home	Yes	Yes	No	No	1	18	7-9 months ago	19	No		No	No	I don't know	No		No		No			No		No		No		No
Industrial	Oxford	S3	Female	Moslem	S3	Commute from home	No	Yes	Yes	Yes	1	17	1-3 months ago	19	No		No	No	I don't know	Yes	Radio	No		Yes	Injections	Health facility	No		Yes	Yes	Yes	No	No
Industrial	Mbale High	S4	Female	Catholic	S4	Rent a room out within municipality	Yes	Yes	Yes	Yes	1	16	1-3 months ago	18	No	No	Yes	No	1 week after menstruation	Yes	Homes/Parents	Yes	Prevents unwanted pregnancy	Yes	Condoms	Brought by boyfriend/girlfriend	No		Yes	Yes	No	Yes	Yes	Boyfriend
Northern	Bugisu high	S4	Female	Others	S4	Hostel	Yes	Yes	Yes	Yes	1	17	1-3 months ago	23	No	No	No	No	1 week after menstruation	No		No	Affects the reproductive system or organ	Yes	Withdrawal method		No		No	No	Yes	No	Yes	Boyfriend
Industrial	Mbale High	S3	Male	Catholic	S3	Rent a room out within municipality	Yes	Yes	No	No	1	16	10-12 months ago	15	No		No	No	2 weeks after menstruation	Yes	School ( biology lessons)	Yes	Prevents unwanted pregnancy	Yes	Condoms	Bought from clinic	No		Yes	Yes	No	No	No
Industrial	Mbale	S2	Male	Moslem	S2	Commute from home	Yes	Yes	No	No	1	16	More than a year	15	No	No	No	No	1 week after menstruation	Yes	Homes/Parents	Yes	Prevents unwanted pregnancy		Condoms	Health facility	No		No		No		No
Industrial	Nkoma	S6	Male	Anglican	S6	Commute from home	Yes	Yes	No	No	1	15	More than a year	12	No	No	Yes	Yes	1 week after menstruation	Yes	School ( biology lessons)	Yes	Prevents unwanted pregnancy	No			No		No	No	No	No	No
Industrial	Nkoma	S6	Male	Moslem	S6	Commute from home	Yes	Yes	No	No	1				No		Yes	Yes	1 week after menstruation	No		No	Affects the reproductive system or organ	No			Yes	Tubuligation	No		No		Yes	Doctor
Industrial	Mbale	S5	Female	Others	S5	Hostel	Yes	Yes	No	No	>=2	15	4-6 months ago		No	No	No	No	During menstruation	No		Yes	Prevents unwanted pregnancy	Yes	Condoms		No		No		Yes	No
Industrial	Nkoma	S6	Male	Born Again	S6	Commute from home	Yes	Yes	Yes	No	1	17	1-3 months ago	15	No	No	Yes	Yes	During menstruation	No		Yes	it has side effects	No			No		No	No	Yes	Yes	No
Industrial	Oxford	S4	Male	Moslem	S4	Hostel	Yes	Yes	No	No	>=2	19	More than a year	23	No	No	No	No	I don't know	No		Yes	Prevents unwanted pregnancy	No			No		No		No		No
Industrial	Mbale High	S5	Male	Moslem	S5	Hostel	Yes	Yes	Yes	No	>=2		1-3 months ago	17	No	No	No	No	1 week after menstruation	Yes	Radio	Yes	Prevents unwanted pregnancy	Yes	Condoms	Health facility	No		No		Yes	Yes	Yes	Girlfriend
Industrial	Nkoma	S6	Male	Moslem	S6	Commute from home	Yes	Yes	No	No	>=2	17	More than a year	12	No	No	No	No	I don't know	No		Yes	Prevention of HIV	Yes	Condoms	Bought from clinic	No		Yes	Yes	Yes	Yes	Yes	Girlfriend
Industrial	Oxford	S2	Male	Anglican	S2	Commute from home	Yes	Yes	Yes	No	1	17	4-6 months ago	18	No	No	Yes	Yes	I don't know	Yes	School ( biology lessons)	No	Dangerous to human life	No			No		No		No		No
Northern	Bugisu High	S4	Male	Others	S4	Hostel	Yes	Yes	Yes	Yes	1	16	1-3 months ago	14	No	No	No	No	During menstruation	Yes		Yes	Prevents unwanted pregnancy	Yes	Condoms	Hospital	No		No		Yes	No	Yes	Girlfriend
Industrial	Mbale High	S6	Female	Born Again	S6	Commute from home	Yes	Yes	No	No	1	19		21	Yes	No	No	No	During menstruation	No		Yes	Prevents unwanted pregnancy	No			No		No		No	No	Yes	Friend
Industrial	Mbale	S5	Male	Anglican	S5	Hostel	Yes	Yes	Yes	Yes	>=2	10	1-3 months ago		Yes	Yes	No	No	I don't know	Yes	Radio	Yes	Prevents unwanted pregnancy	Yes	Condoms	Bought from clinic	No		No		No		No
Industrial	Mbale High	S3	Male	Catholic	S3	Commute from home	Yes	Yes	No	No	1	17	7-9 months ago	18	No	No	No	No	I don't know	Yes		Yes	Prevents unwanted pregnancy	Yes	Condoms	Bought from clinic	No		Yes	Yes	Yes	Yes	Yes	Friend
Industrial	Mbale	S2	Male	Anglican	S2	Commute from home	Yes	Yes	Yes	No	1	8	More than a year	14	Yes	Yes	Yes	Yes	1 week after menstruation	Yes	Hospital	Yes	Prevention of HIV	Yes	Withdrawal method	Lodges and Gest house	No		Yes	Yes	Yes	Yes	Yes	Girlfriend
Industrial	Mbale High	S6	Male	Catholic	S6	Rent a room out within municipality	Yes	Yes	Yes	Yes	>=2	19	1-3 months ago	17	Yes	No	Yes	No	1 week after menstruation	Yes	Health Centre	Yes	Prevents unwanted pregnancy	Yes	Condoms	Hospital	No		Yes	No	Yes	Yes	Yes	Friend
Industrial	Nkoma	S4	Male	Catholic	S4	Commute from home	Yes	Yes	No	No	1	18	4-6 months ago	16	Yes	Yes	Yes	No	I don't know	Yes	Hospital	Yes	Prevents unwanted pregnancy	Yes	Condoms	Health facility	No		No		No		Yes	Friend
Industrial	Oxford	S4	Male	Moslem	S4	Commute from home	Yes	Yes	Yes	No	>=2	12	1-3 months ago	14	No	No	No	No	I don't know	Yes	Hospital	Yes	Prevents unwanted pregnancy	No			No		No		No		No
Northern	Bugisu high	S6	Female	Anglican	S6	Commute from home	Yes	Yes	Yes	No	1	18	1-3 months ago	20	No	No	Yes	Yes	2 weeks after menstruation	Yes	School ( biology lessons)	Yes	Prevents unwanted pregnancy	No			No		No	No	Yes	No	No
Industrial	Oxford	S3	Male	Born Again	S3	Commute from home	Yes	Yes	Yes	Yes	1	13	1-3 months ago	14	No		Yes	Yes	During menstruation	No		No		Yes	Condoms	Health facility	No		Yes	Yes	No		No
Industrial	Oxford	S2	Female	Catholic	S2	Rent a room out within municipality	Yes	Yes	No	No	1	13	10-12 months ago	17	No	Yes	No	Yes	I don't know	No		No	I don't know contraception	No			No		No		No		No
Industrial	Nkoma	S6	Male	Moslem	S6	Hostel	Yes	Yes	No	No	>=2	18	More than a year	17	No		Yes	Yes	During menstruation	Yes	Health Centre	Yes		Yes	Condoms	Health facility	No				Yes	Yes	Yes	Girlfriend
Industrial	Nkoma	S3	Male	Catholic	S3	Commute from home	Yes	Yes	Yes	Yes	>=2	16	4-6 months ago	14	No		No	No	During menstruation	Yes	Health Centre	Yes	Prevents unwanted pregnancy	Yes	Condoms	Hospital	No		Yes	No	Yes	Yes	Yes	Girlfriend
Industrial	Nkoma	S6	Male	Moslem	S6	Hostel	Yes	Yes	No	No	1	14	More than a year	13	No	No	Yes	Yes	I don't know	Yes	Radio	No	I don't know contraception	No			No		No		No	No	No
Industrial	Nkoma	S6	Male	Catholic	S6	Hostel	Yes	Yes	No	No	1	14	4-6 months ago	14	No	No	No	No	During menstruation	Yes	Homes/Parents	Yes	Prevents unwanted pregnancy	No			No		No	No	No	No	Yes	Friend
Industrial	Mbale	S4	Male	Born Again	S4	Commute from home	Yes	Yes	No	No	>=2	18	More than a year		No	No	No	No	I don't know	Yes	Hospital	Yes	Prevents unwanted pregnancy	Yes	Condoms		No		No		No		Yes	Relative
Industrial	Mbale	S5	Female	Anglican	S5	Hostel	Yes	Yes	No	No	>=2	16	More than a year		No		Yes	Yes	2 weeks after menstruation	Yes	School ( biology lessons)	No	Dangerous to human life	No			Yes	Local herbs	No		No	No	Yes	Boyfriend
Industrial	Nkoma	S3	Female	Catholic	S3	Commute from home	Yes	Yes	No	No	1	10	10-12 months ago	10	No	No	No	No	1 week after menstruation	Yes	Health Centre	No	Affects the reproductive system or organ	No			Yes	Counting days after menstruation	No	No	No	No	No
Industrial	Nkoma	S6	Male	Catholic	S6	Hostel	Yes	Yes	Yes	No	1	14	1-3 months ago	12	No	No	Yes	Yes	During menstruation	Yes	Health Centre	Yes	Prevents unwanted pregnancy	No			No		No	No	Yes	Yes	Yes	Girlfriend
Industrial	Oxford	S4	Male	Anglican	S4	Rent a room out within municipality	No	Yes	Yes	Yes	>=2	14	1-3 months ago	24	No		No	No	I don't know	Yes	Health Centre	Yes	Prevention of HIV	Yes	Condoms	Health facility	No		No		No		No
Industrial	Oxford	S5	Male	Catholic	S5	Rent a room out within municipality	Yes	Yes	Yes	Yes	1	13	1-3 months ago	15	Yes	Yes	Yes	Yes	I don't know	Yes	Health Centre	Yes	Prevents unwanted pregnancy	Yes	Implants	Health facility	No		Yes	No	Yes	Yes	No
Industrial	Mbale	S2	Female	Moslem	S2	Commute from home	No	Yes	No	No	1		1-3 months ago		No		No	No	I don't know	Yes	School ( biology lessons)	Yes	Prevention of HIV	No			No		Yes		Yes		Yes
Industrial	Oxford	S4	Male	Catholic	S4	Hostel	No	Yes	No	No		8	More than a year	12	No		No	No	I don't know	No		Yes	Prevents unwanted pregnancy	Yes	Condoms		No		No		No		No
Industrial	Nkoma	S4	Female	Anglican	S4	Commute from home	Yes	Yes	No	No	1		7-9 months ago		No	No	Yes	Yes	2 weeks after menstruation	Yes	Marie Stopes	No	Dangerous to human life	No			No		No		Yes	Yes	Yes	Relative
Industrial	Mbale	S2	Male	Anglican	S2	Rent a room out within municipality	Yes	Yes	Yes	No	1	17	4-6 months ago	15	No	No	Yes	Yes	During menstruation	Yes	Hospital	Yes	Prevention of HIV	Yes	Condoms	Hospital	No		No		Yes	Yes	Yes	Girlfriend
Industrial	Nkoma	S6	Male	Moslem	S6	Rent a room out within municipality	Yes	Yes	Yes	Yes	>=2	12	1-3 months ago	15	Yes	Yes	No	No	During menstruation	Yes	Hospital	Yes	Prevention of HIV	Yes	Condoms	Hospital	No		No	No	Yes	Yes	Yes	Friend
Industrial	Mbale High	S6	Male	Anglican	S6	Hostel	Yes	Yes	Yes	Yes	1	17	1-3 months ago	16	Yes	Yes	Yes	No	2 weeks after menstruation	Yes	Hospital	Yes	Prevents unwanted pregnancy	Yes	Condoms	Hospital	No		Yes	Yes	Yes	Yes	Yes	Girlfriend
Industrial	Nkoma	S4	Female	Moslem	S4	Commute from home	Yes	Yes	Yes	No	>=2	15	1-3 months ago	16	Yes	Yes	Yes	Yes	1 week after menstruation	Yes	Homes/Parents	Yes		Yes	Condoms	Health facility	Yes	Local herbs	No	No	Yes	No	Yes	Friend
Industrial	Mbale	S4	Male	Anglican	S4	Hostel	Yes	Yes	Yes	No	>=2	15	4-6 months ago	14	No	No	Yes	Yes	1 week after menstruation	Yes	TV	Yes	Prevents unwanted pregnancy	Yes	Withdrawal method		No		Yes	No	No	No	Yes	Relative
Industrial	Nkoma	S3	Male	Moslem	S3	Rent a room out within municipality	Yes	Yes	Yes	Yes	>=2	15	1-3 months ago	14		Yes	Yes	Yes	During menstruation	No		No		No			No		No		Yes	No	No
Northern	Bugisu High	S4	Female	Catholic	S4	Hostel	Yes	Yes	No	No	1	17	More than a year	20	No	No	No	No	1 week after menstruation	No		No	Dangerous to human life	No			No		No		No	No	No
Northern	Bugisu High	S2	Male	Born Again	S2	Hostel	Yes	Yes	No	Yes	1	14	4-6 months ago	13	No	No	No	No	During menstruation	Yes	Radio	Yes		Yes	Condoms	Health facility	No		Yes	No	Yes	Yes	No
Industrial	Mbale	S4	Male	Anglican	S4	Rent a room out within municipality	No	Yes	No	No			More than a year	16	No	No	No	No	1 week after menstruation	Yes		Yes	Prevents unwanted pregnancy	Yes	Periodic abstinence		Yes		Yes	No	No		Yes	Teacher
Industrial	Oxford	S2	Male	Catholic	S2	Rent a room out within municipality	Yes	Yes	Yes	No	>=2	10	1-3 months ago	8	No		Yes	Yes	I don't know	Yes	Hospital	Yes	Prevention of HIV	Yes	Withdrawal method	Hospital	No		No		No		Yes	Girlfriend
Industrial	Wanale	S6	Female	Catholic	S6	Hostel	Yes	Yes	Yes	No	1	16	1-3 months ago	19	No	No	Yes	Yes	1 week after menstruation	Yes	Health Centre	Yes	Prevents unwanted pregnancy	No			Yes	Breastfeeding	No	No	Yes	Yes	Yes	Friend
Industrial	Mbale High	S3	Male	Born Again	S3	Commute from home	Yes	Yes	Yes	No	1	15	1-3 months ago	17	No	No	Yes	No	1 week after menstruation	Yes	TV	Yes	Prevents unwanted pregnancy	Yes	Condoms	Brought by boyfriend/girlfriend	No		No		No	No	Yes	Friend
Industrial	Mbale	S6	Male	Moslem	S6	Commute from home	Yes	Yes	Yes	No	>=2	12	1-3 months ago	14	No		No	No	During menstruation	Yes	Health Centre	Yes	Prevents unwanted pregnancy	No			No		No		No		No
Industrial	Nkoma	S4	Male	Moslem	S4	Commute from home	No	Yes	No	No	1				Yes	No	No	Yes	1 week after menstruation	Yes	Hospital	Yes	Prevents unwanted pregnancy	Yes	Condoms	Hospital	No		No		No	Yes	Yes
Industrial	Nkoma	S6	Male	Anglican	S6	Commute from home	Yes	Yes	No	No	1	18	7-9 months ago	17	No	No	No	No	1 week after menstruation	Yes	Hospital	Yes	Prevents unwanted pregnancy	Yes	Periodic abstinence		No		Yes	No	Yes	Yes	Yes	Friend
Industrial	Mbale	S3	Male	Catholic	S3	Hostel	Yes	Yes	No	No	1	14	More than a year	14	No	No	Yes	Yes	During menstruation	Yes	Homes/Parents	Yes	Prevents unwanted pregnancy	Yes	Condoms	Hospital	No		No		Yes	No	No
Northern	Bugisu high	S6	Female	Catholic	S6	Commute from home	Yes	Yes	Yes	Yes	1	16	1-3 months ago	18	Yes	Yes	Yes	Yes	2 weeks after menstruation	Yes	Radio	Yes	Prevents unwanted pregnancy	Yes	Pills	Health facility	No		Yes	No	Yes	Yes	No
Industrial	Nkoma	S3	Male	Anglican	S3	Rent a room out within municipality	No	Yes	No	No		10	More than a year	10	No		No	No	I don't know	Yes	Hospital	Yes		No					No		Yes	No	No
Northern	Bugisu High	S4	Male	Born Again	S4	Hostel	Yes	Yes	Yes	No	1	17	4-6 months ago	16	Yes	Yes	No	No	I don't know	Yes	Health Centre	Yes	Prevents unwanted pregnancy	No			No		No		No		No
Industrial	Mbale High	S3	Male	Born Again	S3	Commute from home	Yes	Yes	Yes	Yes	1	13	1-3 months ago	12	No	No	Yes	No	During menstruation	No		No	Dangerous to human life	Yes	Condoms	Hospital	No		No		Yes	No	No
Industrial	Nkoma	S6	Male	Born Again	S6	Commute from home	Yes	Yes	No	No	1	17	More than a year	15	Yes	No	No	Yes	1 week after menstruation	No		No	Dangerous to human life	Yes	Condoms	Health facility	Yes	Local herbs	No		Yes	Yes	Yes	Relative
Industrial	Nkoma	S3	Male	Moslem	S3	Hostel	Yes	Yes	No	No	1	14	10-12 months ago	13	No	No	No	No	I don't know	Yes	Homes/Parents	No	May lead to cancer of the uterus	Yes	Condoms	Hospital	No		No		No	No	No
Industrial	Nkoma	S5	Male	Born Again	S5	Rent a room out within municipality	Yes	Yes	No	No	1	16	4-6 months ago	15	No	No	Yes	Yes	I don't know	No		No		Yes	Condoms	Bought from clinic	No		No		No		No
Industrial	Nkoma	S6	Female	Moslem	S6	Commute from home	Yes	Yes	No	No	1	14	4-6 months ago	17	No		Yes	No	1 week after menstruation	Yes	Hospital	Yes	Prevents unwanted pregnancy	No			No		No		Yes	Yes	Yes	Friend
Industrial	Nkoma	S3	Female	Born Again	S3	Commute from home	Yes	Yes	No	No	1				No	No	Yes	Yes	During menstruation	No		No	Dangerous to human life	No			Yes		No		No		Yes	Boyfriend
Industrial	Oxford	S3	Female	Anglican	S3	Commute from home	Yes	Yes	No	No					No		No	No	I don't know	No		No		No			No		No		No		No
Industrial	Mbale	S2	Female	Born Again	S2	Commute from home	Yes	Yes	Yes	Yes	>=2	9	4-6 months ago	17	Yes	Yes	Yes	No	I don't know	No		Yes	Prevents unwanted pregnancy	No			No		No		No		No
Industrial	Nkoma	S5	Male	Anglican	S5	Commute from home	Yes	Yes	No	No	>=2		More than a year	17	No	No	Yes	Yes	1 week after menstruation	Yes	Health Centre	Yes	To avoid STDs	Yes	Condoms	Health facility	No		No		Yes	Yes	No
Industrial	Mbale	S2	Male	Anglican	S2	Commute from home	Yes	Yes	Yes	No	>=2	10	1-3 months ago	16	No		Yes	No	During menstruation	No		No		Yes	Condoms	Brought by boyfriend/girlfriend	No		No		No		Yes	Girlfriend
Industrial	Oxford	S4	Male	Born Again	S4	Commute from home	Yes	Yes	No	No	1	10	1-3 months ago	12	No	No	Yes	Yes	I don't know	Yes	School ( biology lessons)	No	May lead to cancer of the uterus	No			No		No		No		Yes	Girlfriend
Industrial	Mbale	S5	Male	Born Again	S5	Commute from home	No	Yes	No	Yes	1	18	1-3 months ago	18	No		No	No	1 week after menstruation	Yes	School ( biology lessons)	Yes	Prevents unwanted pregnancy	Yes	Condoms	Hospital	No		Yes	Yes	No		No
Industrial	Nkoma	S3	Male	Moslem	S3	Rent a room out within municipality	Yes	Yes	Yes	Yes	>=2	14	10-12 months ago	15	Yes	Yes	Yes	Yes	I don't know	No		No	Dangerous to human life	Yes	Condoms	Blood bank	No		Yes	Yes	No	No	No
Industrial	Mbale High	S6	Male	Catholic	S6	Hostel	No	Yes	No	No		10	More than a year	11	No	No		Yes	1 week after menstruation	Yes	Health Centre	Yes	Prevents unwanted pregnancy	Yes	Condoms	Hospital	Yes	Local herbs	No		No		Yes	Friend
Industrial	Oxford	S3	Male	Moslem	S3	Commute from home	Yes	Yes	No	No	1	16	1-3 months ago	15	No		Yes	Yes	I don't know	Yes	Marie Stopes	Yes		Yes	Condoms		Yes		Yes		Yes		Yes
Industrial	Mbale	S2	Male	Moslem	S2	Commute from home	Yes	Yes	Yes	Yes	>=2	7	More than a year	5	Yes	No	Yes	No	I don't know	No		No	Some of the contraceptives cause diseases	Yes	Condoms	Hospital	No		No		No		Yes	Girlfriend
Northern	Bugisu High	S3	Male	Anglican	S3	Hostel		Yes	No	No				14	No		Yes	No	I don't know	Yes	TASO	Yes	Prevents unwanted pregnancy	Yes	Withdrawal method		No		No		No	No	Yes	Friend
Industrial	Wanale	S5	Male	Born Again	S5	Hostel	Yes	Yes	No	No	>=2	14	More than a year	15	No	No	Yes	Yes	2 weeks after menstruation	No		Yes	Prevents unwanted pregnancy	Yes	Condoms	Brought by boyfriend/girlfriend	No		Yes	Yes	No	No	No
Industrial	Nkoma	S3	Male	Anglican	S3	Rent a room out within municipality	Yes	Yes	No	No	1	17	7-9 months ago	17	No	No	No	No	2 weeks after menstruation	Yes	School ( biology lessons)	Yes	To avoid STDs	Yes	Withdrawal method		Yes	Breastfeeding	No	No	Yes	Yes	Yes	Friend
Industrial	Mbale	S2	Male	Born Again	S2	Commute from home	No	Yes	No	No	1	15	More than a year	13	No		No	No	During menstruation	Yes	Hospital	Yes	To avoid STDs	Yes	Condoms	Hospital	No		No		No		No
Industrial	Nkoma	S6	Male	Born Again	S6	Rent a room out within municipality	Yes	Yes	No	No	1				No		No	No	2 weeks after menstruation	No		Yes	Prevents unwanted pregnancy	No			No				Yes	Yes	Yes	Friend
Industrial	Oxford	S6	Female	Moslem	S6	Commute from home	Yes	Yes	Yes	Yes	1	6	1-3 months ago	15	Yes	Yes	Yes	Yes	I don't know	Yes	Hospital	Yes	Prevents unwanted pregnancy	Yes	Condoms	Bought from clinic	No		Yes	Yes	Yes	Yes	No
Industrial	Nkoma	S6	Male	Born Again	S6	Hostel	Yes	Yes	No	No	1	15	More than a year	14	No	No	No	No	1 week after menstruation			Yes	Prevents unwanted pregnancy	No			No		No	No	No	No	No
Industrial	Mbale High	S2	Male	Catholic	S2	Rent a room out within municipality	Yes	Yes	Yes	Yes	>=2	15	1-3 months ago		No	No	Yes	No	During menstruation	Yes		No		No			Yes	Tubuligation	Yes	Yes	No	No	No
Industrial	Nkoma	S6	Male	Anglican	S6	Rent a room out within municipality	Yes	Yes	Yes	Yes	1	18	1-3 months ago	16	Yes	No	Yes	Yes	2 weeks after menstruation	No		Yes	To avoid STDs	Yes	Condoms	Bought from clinic	No		No	No	No	No	No
Industrial	Nkoma	S6	Male	Moslem	S6	Rent a room out within municipality	Yes	Yes	Yes	Yes	>=2	14	1-3 months ago	19	No	No	Yes	Yes	1 week after menstruation	Yes	Hospital	Yes	To avoid STDs	Yes	Condoms	Brought by boyfriend/girlfriend	No		Yes	Yes	No	No	Yes	Doctor
Industrial	Nkoma	S3	Male	Catholic	S3	Commute from home	Yes	Yes	Yes	No	>=2	12	4-6 months ago	12	No	No	No	No	I don't know	No		Yes	To avoid STDs	No			No		No		No		No
Industrial	Nkoma	S3	Male	Catholic	S3	Rent a room out within municipality	Yes	Yes	Yes	Yes	>=2	18	1-3 months ago	15	Yes	No	No	No	During menstruation	Yes	Health Centre	Yes	Prevents unwanted pregnancy	Yes	Condoms		No		Yes	Yes	No	No	No
Industrial	Nkoma	S4	Male	Born Again	S4	Commute from home	No	Yes	No	No									During menstruation	Yes		Yes		Yes	Condoms	Hospital	No		Yes		Yes	No	Yes
Industrial	Mbale	S5	Male	Others	S5	Hostel	No	Yes	No	No		5	More than a year	6	No		Yes	Yes	I don't know	No		Yes	Prevents unwanted pregnancy	No			No		No		No		No
Industrial	Nkoma	S6	Female	Moslem	S6	Commute from home	Yes	Yes	No	No	1	18	More than a year	21	No		No	No	I don't know	No		Yes	Prevents unwanted pregnancy	No			No		No		Yes	Yes	Yes	Friend
Industrial	Oxford	S2	Male	Catholic	S2	Commute from home	Yes	Yes	No	No	>=2	14	1-3 months ago	13	No		Yes	Yes	During menstruation	Yes	Radio	No		Yes	Condoms	Bought from clinic	No		No		No		Yes	Relative
Industrial	Mbale High	S4	Female	Anglican	S4	Rent a room out within municipality	Yes	Yes	No	No	>=2	12	4-6 months ago	24	No	No	Yes	No	2 weeks after menstruation	Yes	Hospital	Yes	Prevents unwanted pregnancy	Yes	Condoms	Hospital	No		Yes	Yes	Yes	No	No
Industrial	Mbale	S2	Male	Born Again	S2	Commute from home	No	Yes	No	No	1	14	More than a year	14	No	No	No	No	1 week after menstruation	Yes	Health Centre	Yes		No			No		No		Yes	No	Yes	Relative
Industrial	Nkoma	S6	Male	Moslem	S6	Rent a room out within municipality	Yes	Yes	No	No	>=2	15	4-6 months ago	13	No		No	No	1 week after menstruation	Yes	School guidance and counselling	Yes	Prevents unwanted pregnancy	Yes	Condoms	Health facility	No		No		Yes	Yes	Yes	Girlfriend
Industrial	Oxford	S6	Male	Born Again	S6	Hostel	Yes	Yes	Yes	Yes	>=2	16	10-12 months ago	15	No	No	Yes	Yes	During menstruation	Yes	Hospital	Yes	Prevents unwanted pregnancy	Yes	Withdrawal method		No		No		No		Yes	Girlfriend
Industrial	Oxford	S3	Male	Moslem	S3	Commute from home	Yes	Yes	No	No	>=2	13	More than a year	13	No		No	No	I don't know	Yes	Radio	Yes	Prevents unwanted pregnancy	No			No		No		No		Yes	Girlfriend
Industrial	Oxford	S4	Male	Born Again	S4	Rent a room out within municipality	Yes	Yes	Yes	No	1	18	More than a year	16	No		Yes	Yes	I don't know	Yes	Hospital	Yes	Prevents unwanted pregnancy	No			No		No		No		Yes	Girlfriend
Industrial	Mbale High	S5	Male	Born Again	S5	Hostel	Yes	Yes	Yes	No	1		1-3 months ago	18	No	No	No	No	During menstruation	Yes	School ( biology lessons)	Yes	Prevents unwanted pregnancy	Yes	Condoms	Hospital	No		No	No	Yes	No	No
Industrial	Oxford	S3	Male	Born Again	S3	Rent a room out within municipality	Yes	Yes	Yes	No	1	5	4-6 months ago	4	Yes	No	Yes	No	I don't know	No		Yes	To avoid STDs	No			No		No		Yes	No	No
Industrial	Wanale	S6	Male	Catholic	S6	Hostel	Yes	Yes	Yes	Yes	1	10	1-3 months ago	12	No	No	Yes	Yes	1 week after menstruation	Yes	Radio	Yes	To avoid STDs	Yes	Condoms	Health facility	No		No	No	Yes	No	No
Industrial	Mbale	S4	Male	Born Again	S4	Rent a room out within municipality	Yes	Yes	Yes	No	>=2	12	4-6 months ago	28	No	No	Yes	Yes	I don't know	Yes	Homes/Parents	Yes	Prevents unwanted pregnancy	Yes	Emergency pills	Bought from clinic	No		Yes	Yes	No	No	Yes	Friend
Industrial	Nkoma	S4	Male	Catholic	S4	Commute from home	Yes	Yes	Yes	No	>=2		1-3 months ago		No		Yes	Yes	I don't know	No		No		No			No		No		No	No	No
Industrial	Nkoma	S3	Male	Born Again	S3	Commute from home	Yes	Yes	No	No					No	No	No	No	I don't know	No		Yes	Prevents unwanted pregnancy	No			No		No		No		No
Industrial	Oxford	S3	Female	Catholic	S3	Hostel	Yes	Yes	No	No	1	16	More than a year	16	No		No	No	I don't know	No		Yes	Prevents unwanted pregnancy	Yes	Condoms	Bought from clinic	No		No		No		No
Industrial	Nkoma	S4	Female	Born Again	S4	Rent a room out within municipality	No	Yes	No	No	1	17	4-6 months ago	20	No		No	No	I don't know	No		No	Dangerous to human life	Yes	Condoms	Brought by boyfriend/girlfriend	No		No		No		No
Industrial	Nkoma	S3	Male	Catholic	S3	Commute from home	Yes	Yes	No	No		16	More than a year	14	No	No	No	Yes	During menstruation	No		No	May lead to cancer of the uterus	No			No		No		No		No
Industrial	Mbale	S4	Male	Born Again	S4	Commute from home	Yes	Yes	Yes	No	1	17	1-3 months ago		No	No	No	No	I don't know	No		No	I don't know contraception	No			No		No		Yes	No	No
Industrial	Mbale High	S6	Female	Born Again	S6	Rent a room out within municipality	Yes	Yes	No	No	1	17	10-12 months ago	25	No		Yes	Yes	2 weeks after menstruation	Yes	Hospital	No	Dangerous to human life	No			No		No		Yes	Yes	Yes	Boyfriend
Industrial	Mbale	S3	Male	Catholic	S3	Commute from home	Yes	Yes	No	No	>=2	7	More than a year	5	No	No	Yes	Yes	During menstruation	Yes	Hospital	Yes	Prevents unwanted pregnancy	Yes	Condoms	AIC	No		No		No		Yes	Girlfriend
Industrial	Mbale	S6	Male	Catholic	S6	Commute from home	Yes	Yes	Yes	No	1		4-6 months ago	17	No	No	No	No	I don't know	No		No	Affects the reproductive system or organ	No			No		Yes	Yes	Yes	No	No
Industrial	Nkoma	S6	Female	Catholic	S6	Hostel	Yes	Yes	Yes	Yes	>=2	17	1-3 months ago	19	No	No	Yes	Yes	2 weeks after menstruation	No		No		Yes	Condoms	Brought by boyfriend/girlfriend	No		Yes	Yes	Yes	Yes	Yes	Friend
Industrial	Nkoma	S6	Female	Others	S6	Commute from home	Yes	Yes	Yes	No	>=2	14	1-3 months ago	12	No	No	No	No	2 weeks after menstruation	Yes	Hospital	No	Dangerous to human life	No			No		No		No		Yes	Boyfriend
Industrial	Oxford	S3	Female	Born Again	S3	Commute from home	Yes	Yes	No	No	1	17	4-6 months ago	19	No		No	No	1 week after menstruation	No		Yes	Prevents unwanted pregnancy	Yes	Condoms		No		No		No		Yes	Teacher
Industrial	Nkoma	S3	Male	Catholic	S3	Commute from home	Yes	Yes	Yes	Yes	1	12	7-9 months ago	14	No	No	No	No	I don't know	No		No		Yes	Condoms	Hospital	No		Yes	Yes	Yes	No	Yes	Girlfriend
Industrial	Nkoma	S3	Male	Moslem	S3	Commute from home	Yes	Yes	Yes	No	1	13	1-3 months ago	15	Yes	Yes	Yes	Yes	1 week after menstruation	Yes	Radio	No		Yes	Condoms		No		Yes	No	Yes	Yes	No
Industrial	Mbale High	S6	Male	Anglican	S6	Commute from home	Yes	Yes	Yes	No	1	13	1-3 months ago	13	No	No	Yes	Yes	1 week after menstruation	Yes	TV	Yes		No			Yes	Emergency pill	No		Yes	Yes	Yes	Girlfriend
Industrial	Nkoma	S3	Female	Anglican	S3	Commute from home	Yes	Yes	Yes	Yes	1		1-3 months ago		No		No	No	I don't know	Yes	Health Centre	Yes	Prevents unwanted pregnancy	Yes	Condoms	Bought from clinic	No		Yes	Yes	Yes	Yes	No
Industrial	Oxford	S6	Male	Others	S6	Hostel	Yes	Yes	Yes	Yes	>=2		10-12 months ago		Yes	Yes	Yes	Yes	2 weeks after menstruation	No		No		No			No		Yes	Yes	No	No	No
Industrial	Mbale	S2	Male	Born Again	S2	Hostel	Yes	Yes	No	No	1	15	More than a year	14	Yes	No	Yes	Yes	1 week after menstruation	Yes	School ( biology lessons)	Yes	Prevents unwanted pregnancy	Yes	Condoms	Hospital	Yes	Breastfeeding	No		No		Yes	Teacher
Northern	Bugisu High	S4	Male	Catholic	S4	Commute from home	No	Yes	No	No		13	More than a year	13	No		No	No	1 week after menstruation	Yes	Hospital	Yes	Prevents unwanted pregnancy	No			No		No		No		Yes	Friend
Industrial	Oxford	S2	Male	Others	S2	Commute from home	Yes	Yes	Yes	Yes	1	18	More than a year	17	No		Yes	Yes	2 weeks after menstruation	No		Yes	Prevents unwanted pregnancy	Yes	Condoms	Health facility	No		Yes	Yes	Yes	Yes	Yes	Relative
Industrial	Nkoma	S5	Male	Moslem	S5	Commute from home	Yes	Yes	No	No	>=2	9	7-9 months ago	12	No		Yes	Yes	During menstruation	No		Yes	Prevents unwanted pregnancy	Yes	Condoms	Health facility	No		Yes	Yes	Yes	Yes	Yes	Friend
Industrial	Nkoma	S6	Female	Catholic	S6	Commute from home	Yes	Yes	Yes	Yes	>=2	7	1-3 months ago	10	No		No	No	2 weeks after menstruation	Yes	Marie Stopes	Yes	Prevention of HIV	Yes	Condoms		No		No		Yes	Yes	Yes	Boyfriend
Industrial	Nkoma	S3	Male	Catholic	S3	Commute from home	Yes	Yes	No	No	1	17	More than a year	19	No	No	Yes	Yes	I don't know	Yes	Radio	No		No			Yes		No		No	No	Yes
Industrial	Mbale High	S5	Female	Anglican	S5	Commute from home	Yes	Yes	Yes	No	>=2	12	More than a year	16	No	No	Yes	Yes	1 week after menstruation	No		No		No			No		Yes		No	No	No
Industrial	Nkoma	S4	Male	Born Again	S4	Commute from home	No	Yes	No	No	1	12	1-3 months ago	7	No	No	No	No	1 week after menstruation	Yes	Homes/Parents	Yes	Prevents unwanted pregnancy	Yes	Condoms	Health facility	No		Yes		Yes	Yes	Yes
Industrial	Nkoma	S6	Female	Moslem	S6	Rent a room out within municipality	Yes	Yes	No	No	1	16	4-6 months ago	19	Yes	No	Yes	No	2 weeks after menstruation	Yes	Homes/Parents	Yes	Prevents unwanted pregnancy	No			No		No		No		Yes	Relative
Industrial	Mbale	S6	Female	Moslem	S6	Hostel	Yes	Yes	Yes	Yes	1	18	More than a year	18	No		Yes	Yes	During menstruation	Yes	Health Centre	Yes	Prevention of HIV	Yes	Condoms	Health facility	No		Yes	No	Yes	Yes	No
Industrial	Mbale	S4	Female	Anglican	S4	Commute from home	Yes	Yes	Yes	No	>=2				Yes	Yes	Yes	Yes	2 weeks after menstruation	No		No		No			No		No		No		No
Industrial	Mbale	S4	Female	Others	S4	Commute from home	Yes	Yes	Yes	Yes	>=2	15	More than a year	15	No	No	Yes	Yes	2 weeks after menstruation	No		Yes	Prevents unwanted pregnancy	Yes	Condoms	Brought by boyfriend/girlfriend	No		No		Yes	No		Boyfriend
Industrial	Nkoma	S6	Female	Moslem	S6	Commute from home	Yes	Yes	No	No	>=2	16	7-9 months ago	17	No	No	No	No	1 week after menstruation	No		No	Dangerous to human life	No			No		No	No	Yes	Yes	Yes
Industrial	Nkoma	S6	Female	Anglican	S6	Hostel	Yes	Yes	Yes	No	1	15	1-3 months ago	20	Yes	No	Yes	Yes	2 weeks after menstruation	Yes	TV	Yes	Prevents unwanted pregnancy	Yes	Pills	Hospital	No		Yes	No	Yes	Yes	Yes	Boyfriend
Industrial	Nkoma	S3	Female	Moslem	S3	Rent a room out within municipality	Yes	Yes	No	Yes	1	12	4-6 months ago	10	Yes	Yes	No	No	2 weeks after menstruation	Yes	TV	Yes	Prevents unwanted pregnancy	Yes	Condoms	Hospital	No		Yes	Yes	Yes	Yes	Yes	Boyfriend
Industrial	Nkoma	S5	Male	Moslem	S5	Commute from home	Yes	Yes	No	No	>=2	15	More than a year	15	No	No	Yes	Yes	During menstruation	No		No	Affects the reproductive system or organ	Yes	Withdrawal method		No		No		Yes	Yes	Yes	Friend
Industrial	Nkoma	S6	Male	Moslem	S6	Commute from home	Yes	Yes	No	No	1	17	More than a year	16	No	No	No	No	1 week after menstruation	Yes	School ( biology lessons)	Yes	Prevents unwanted pregnancy	Yes	Condoms		No		No	No	Yes	No	Yes
Industrial	Mbale	S6	Female	Anglican	S6	Rent a room out within municipality	Yes	Yes	Yes	Yes	1	18	1-3 months ago		No		No	No	1 week after menstruation	Yes	School ( biology lessons)	No	Dangerous to human life	Yes	Withdrawal method		No		No		No		No
Industrial	Mbale High	S3	Female	Anglican	S3	Commute from home	No	Yes	No	No	1	16	More than a year	17		No	No	No	1 week after menstruation	No		No	Prevents unwanted pregnancy	No			No		No		No		No
Industrial	Nkoma	S5	Male	Anglican	S5	Commute from home	Yes	Yes	Yes	No	>=2	14	4-6 months ago	13	No	No	Yes	No	I don't know	Yes	Health Centre	Yes	Prevents unwanted pregnancy	Yes	Withdrawal method
Industrial	Oxford	S2	Male	Anglican	S2	Commute from home	No	Yes	No	No	1	16	10-12 months ago	15	No		No	No	I don't know	Yes	Hospital	Yes	Prevents unwanted pregnancy	Yes	Condoms	Health facility	No		Yes	No	Yes	Yes	No
Industrial	Wanale	S5	Male	Moslem	S5	Hostel	Yes	Yes	Yes	Yes	>=2	10	1-3 months ago	10	Yes	Yes	No	No	1 week after menstruation	Yes	Red Cross	Yes	Prevents unwanted pregnancy	Yes	Condoms	Hospital	Yes	Counting days after menstruation	Yes	No	No	No	No
Industrial	Nkoma	S3	Female	Catholic	S3	Commute from home	No	Yes	No	No					No	No	Yes	Yes	I don't know	No				No			No		No	No	No	No	No
Industrial	Mbale High	S4	Male	Born Again	S4	Rent a room out within municipality	Yes	Yes	Yes	Yes	1	20	1-3 months ago	20	No	No	No	No	During menstruation	Yes	Hospital	Yes	Prevents unwanted pregnancy	Yes	Condoms	Hospital	No		Yes		Yes	Yes	Yes	Friend
Industrial	Mbale	S5	Male	Born Again	S5	Rent a room out within municipality	Yes	Yes	No	No	1		7-9 months ago		No		Yes	No	During menstruation	Yes	School ( biology lessons)	Yes	To avoid STDs	Yes	Condoms	Bought from clinic	No		No		No		Yes	Relative
Industrial	Wanale	S6	Male	Catholic	S6	Hostel	Yes	Yes		No	1	17	1-3 months ago	17	No		No	No	2 weeks after menstruation	Yes	School ( biology lessons)	Yes	Prevents unwanted pregnancy	Yes	Condoms	Health facility	No		No		Yes	No	Yes	Girlfriend
Industrial	Nkoma	S6	Male	Anglican	S6	Commute from home	No	Yes	No	No	1	17	More than a year	16	No	No	Yes	Yes	2 weeks after menstruation	Yes	Hospital	No	Dangerous to human life	Yes	Condoms	Hospital	No		No	No	Yes	Yes	Yes	Relative
Industrial	Nkoma	S5	Male	Catholic	S5	Rent a room out within municipality	Yes	Yes	Yes	Yes	1	16	1-3 months ago	17	No	No	No	No	1 week after menstruation	Yes	School ( biology lessons)	Yes	Prevents unwanted pregnancy	Yes	Condoms
Industrial	Nkoma	S3	Male	Born Again	S3	Rent a room out within municipality	Yes	Yes	No	No	1	18	1-3 months ago	17	No	No	No	No	I don't know	No		Yes	Prevention of HIV	No			No		No	No	No	No	No
Northern	Bugisu high	S6	Female	Born Again	S6	Commute from home	Yes	Yes	Yes	Yes	1	17	1-3 months ago	20	Yes	Yes	Yes	Yes	2 weeks after menstruation	Yes	Radio	Yes	To avoid STDs	Yes	Condoms	Bought from clinic	No		Yes	Yes	Yes	Yes	Yes	Friend
Industrial	Nkoma	S5	Male	Anglican	S5	Commute from home	No	Yes	Yes	No	1	16	1-3 months ago	15	No	No	No	No	1 week after menstruation	No		No		No			No		No		No	No	No
Northern	Bugisu High	S5	Male	Catholic	S5	Hostel	Yes	Yes	Yes	No	1	16	1-3 months ago	15	No	No	Yes	No	During menstruation	No		No	I don't know contraception	Yes	Condoms	Bought from clinic	No		No	No	No	No	No
Industrial	Nkoma	S6	Male	Others	S6	Commute from home	No	Yes	No	No	1	20	10-12 months ago	19	No	No	Yes	Yes	1 week after menstruation	Yes	School ( biology lessons)	Yes	Prevents unwanted pregnancy	Yes	Condoms	Health facility	No		No	No	No	No	No
Industrial	Nkoma	S6	Male	Catholic	S6	Commute from home	Yes	Yes	Yes	Yes	>=2	9	1-3 months ago	9	No	No	Yes	Yes	1 week after menstruation	Yes	Health Centre	Yes	Prevents unwanted pregnancy	Yes	Condoms	Health facility	Yes	Use of Panadol	Yes	No	Yes	Yes	Yes	Girlfriend
Industrial	Mbale	S4	Male	Anglican	S4	Commute from home	Yes	Yes	Yes	Yes	>=2	16	1-3 months ago	15	No	No	Yes	No	I don't know	Yes	School ( biology lessons)	Yes	Prevention of HIV	Yes	Condoms	Hospital	No		No		Yes	Yes	No
Industrial	Wanale	S6	Male	Born Again	S6	Hostel	Yes	Yes	No	Yes	1	18	More than a year	16	No	No	Yes	Yes	During menstruation	Yes	TASO		Prevents unwanted pregnancy	Yes	Pills	Health facility	Yes	Counting days after menstruation	Yes	No	No	Yes	Yes	Girlfriend
Industrial	Nkoma	S3	Male		S3	Commute from home	Yes	Yes	Yes	No	>=2		1-3 months ago	15	No	No	Yes	No	1 week after menstruation	Yes	School ( biology lessons)	Yes	Prevents unwanted pregnancy	Yes	Condoms		Yes		Yes	Yes	Yes	Yes	Yes
Industrial	Mbale High	S4	Male	Moslem	S4	Commute from home	No	Yes	No	No	1	17	More than a year	17	No	No	No	No	I don't know			Yes	Prevents unwanted pregnancy	Yes	Withdrawal method		No		Yes		Yes	Yes	Yes	Friend
Industrial	Mbale High	S2	Male	Catholic	S2	Hostel	Yes	Yes	No	No	1	16	10-12 months ago	15	No	No	No	No	1 week after menstruation	No		Yes	Prevents unwanted pregnancy	Yes	Condoms	Bought from clinic	No		No		Yes	Yes	Yes	Girlfriend
Industrial	Mbale	S5	Male	Moslem	S5	Hostel	Yes	Yes	Yes	No	>=2	19	1-3 months ago	15	No		No	No	During menstruation	Yes	School ( biology lessons)	Yes	Prevents unwanted pregnancy	Yes	Periodic abstinence		Yes	Counting days after menstruation	Yes	Yes	No	No	Yes	Teacher
Industrial	Mbale	S6	Male	Born Again	S6	Commute from home	Yes	Yes		No	1	17	More than a year	15	No		No	No	I don't know	No		No		No			No		No		No	No
Industrial	Oxford	S4	Female	Catholic	S4	Commute from home	Yes	Yes	No	No	1	12	1-3 months ago		No		No	No	I don't know	Yes	Hospital	No		No			No		No		No		Yes	Boyfriend
Industrial	Nkoma	S6	Male	Moslem	S6	Commute from home	Yes	Yes	No	No	>=2	16	More than a year	18	No		No	No	2 weeks after menstruation	Yes	Marie Stopes	Yes	Prevents unwanted pregnancy	No			Yes	Breastfeeding	No		No		Yes	Girlfriend
Industrial	Nkoma	S6	Male	Catholic	S6	Commute from home	Yes	Yes	Yes	No	1	12	1-3 months ago	14	Yes	Yes	Yes	Yes	During menstruation	Yes	Radio	Yes	Prevents unwanted pregnancy	Yes	Condoms	Bought from clinic	No		No	No	No	No	Yes	Girlfriend
Industrial	Nkoma	S5	Male	Others	S5	Commute from home	Yes	Yes	Yes	Yes	>=2	19	1-3 months ago	18	No	No	Yes	Yes	I don't know	Yes	School ( biology lessons)	No	Dangerous to human life	No			No		No		Yes	Yes	Yes	Friend
Industrial	Mbale High	S4	Male	Moslem	S4	Rent a room out within municipality	Yes	Yes	No	Yes	1	13	4-6 months ago	13	No	No	Yes	No	During menstruation	Yes	Hospital	Yes	Prevention of HIV	Yes	Condoms	Hospital	No		No		No		No
Industrial	Mbale	S4	Male	Anglican	S4	Commute from home	Yes	Yes	No	No	1		More than a year	15	No	No	No	Yes	During menstruation	Yes		Yes	Prevents unwanted pregnancy	Yes	Condoms		No		No		No	No	Yes	Teacher
Industrial	Nkoma	S6	Male	Others	S6	Commute from home	No	Yes	No	Yes	1	13	4-6 months ago	17	No		Yes	Yes	I don't know	Yes	Homes/Parents	Yes	Prevents unwanted pregnancy	Yes	Condoms	Hospital	No		Yes	No	No	No	No
Industrial	Mbale	S5	Male	Catholic	S5	Commute from home	Yes	Yes	No	No	1		10-12 months ago	15	No		No	No	During menstruation	Yes	Hospital	Yes	To avoid STDs	No			No		No		No		No
Industrial	Mbale	S2	Male	Moslem	S2	Rent a room out within municipality	Yes	Yes	No	No	>=2	10	More than a year	8	Yes	No	Yes	Yes	During menstruation	No		No	Affects the reproductive system or organ	No			No		No		No		No
Industrial	Mbale	S4	Male	Born Again	S4	Commute from home	Yes	Yes	No	No	>=2	10	More than a year	11		No	No	No	I don't know	Yes	School ( biology lessons)	Yes		Yes	Condoms		No		No		No		No
Industrial	Nkoma	S3	Female	Moslem	S3	Commute from home	Yes	Yes	Yes	No	1	14	1-3 months ago	14	No	No	No	No	2 weeks after menstruation	No		No		Yes	Periodic abstinence		No		No	No	No	Yes	No
Industrial	Mbale High	S4	Female	Moslem	S4	Commute from home	Yes	Yes	No	No	1	17	More than a year	19	Yes	Yes	Yes	Yes	1 week after menstruation	Yes	Hospital	No		No			No		No		Yes	Yes	Yes
Northern	Bugisu high	S5	Female	Born Again	S5	Commute from home	Yes	Yes	No	No	1	20	More than a year	20	No	No	No	No	1 week after menstruation	Yes	TV	Yes	Prevents unwanted pregnancy	Yes	Periodic abstinence		Yes	Counting days after menstruation	No	No	Yes	Yes	Yes	Friend
Industrial	Nkoma	S3	Male	Catholic	S3	Commute from home	Yes	Yes	No	No	1	17	More than a year	16	No		No	No	1 week after menstruation	No		No	Dangerous to human life	No			No		No		No		Yes	Girlfriend
Industrial	Wanale	S6	Female	Catholic	S6	Commute from home	Yes	Yes	No	No	1	19		23	No	No	No	No	I don't know	Yes	TV	Yes	Prevents unwanted pregnancy	No			Yes	Counting days after menstruation	No		Yes	Yes	Yes	Relative
Industrial	Nkoma	S6	Male	Anglican	S6	Hostel	Yes	Yes	Yes	Yes	>=2		1-3 months ago	19	No		Yes	Yes	1 week after menstruation	Yes	Radio	Yes	Prevents unwanted pregnancy	No			No		No		No		No
Industrial	Oxford	S3	Male	Moslem	S3	Commute from home	Yes	Yes	Yes	No	1	14	1-3 months ago	16	No		Yes	Yes	1 week after menstruation	Yes	Radio	No	Prevents unwanted pregnancy	Yes	Condoms	Obulamu	No		No		Yes	Yes	No
Industrial	Wanale	S5	Male	Moslem	S5	Hostel	Yes	Yes	No	No	>=2	14	4-6 months ago	18	No	No	No	No	During menstruation	No		No	Dangerous to human life	Yes	Condoms	Hospital	No		Yes	Yes	Yes	Yes	No
Northern	Bugisu high	S4	Male	Born Again	S4	Hostel	Yes	Yes	No	No	1	18	7-9 months ago	17	No	No	No	No	I don't know	No		Yes	Prevention of HIV	No			No		No	No	No	No	No
Industrial	Oxford	S3	Male	Catholic	S3	Rent a room out within municipality	Yes	Yes	No	No	1	16	More than a year	15	No		Yes	No	During menstruation	Yes	Hospital	Yes	Prevents unwanted pregnancy	Yes	Condoms	Hospital	No		Yes	No	No		Yes	Friend
Industrial	Wanale	S6	Female	Catholic	S6	Commute from home	Yes	Yes	Yes	Yes	1	18	1-3 months ago	20	No		Yes	Yes	1 week after menstruation	Yes	School ( biology lessons)	Yes	Prevents unwanted pregnancy	Yes	Condoms	Hospital	Yes	Breastfeeding	No		Yes	Yes	Yes	Boyfriend
Industrial	Mbale	S5	Male	Anglican	S5	Rent a room out within municipality	Yes	Yes	No	No					No		No	No		No		No		No			No		No		No		No
Industrial	Mbale High	S4	Female	Moslem	S4	Rent a room out within municipality	Yes	Yes	Yes	No	1	17	1-3 months ago	30	No	No	Yes	Yes	1 week after menstruation	Yes	School ( biology lessons)	No	Dangerous to human life	No			Yes		No		No		No
Industrial	Mbale	S2	Male	Anglican	S2	Commute from home	No	Yes	No	No		6	1-3 months ago	5	No		No	No	I don't know	No		No	I don't know contraception	No			No		No		No		No
Industrial	Nkoma	S3	Male	Moslem	S3	Rent a room out within municipality	Yes	Yes	No	No	1	15	7-9 months ago	14	Yes	No	Yes	No	I don't know	Yes	Hospital	Yes	Prevention of HIV	Yes	Condoms	Hospital	No		No		No		Yes	Relative
Industrial	Oxford	S3	Male	Others	S3	Rent a room out within municipality	Yes	Yes	Yes	Yes					No		Yes	Yes	I don't know	No		No		No			No		No		No		No
Industrial	Nkoma	S6	Male	Anglican	S6	Hostel	Yes	Yes	Yes	No	>=2	15	1-3 months ago	12	No	No	No	No	1 week after menstruation	Yes	Hospital	Yes	Prevents unwanted pregnancy	Yes	Condoms	Hospital	No		Yes	No	No	No	No
Industrial	Nkoma	S6	Female	Catholic	S6	Commute from home	Yes	Yes	No	No	1	15	10-12 months ago	23	Yes	Yes	Yes	Yes	2 weeks after menstruation	Yes	Homes/Parents	No	Might never produce due to contraceptive use	Yes	Pills	Bought from clinic	No		No	No	No	No	Yes	Friend
Industrial	Nkoma	S6	Male	Born Again	S6	Rent a room out within municipality	Yes	Yes	No	No	1	14	More than a year	13	No	No	Yes	No	2 weeks after menstruation	Yes	Radio	Yes	To avoid STDs	Yes	Condoms	Health facility	Yes	Vasectomy	No		No	Yes	Yes	Relative
Industrial	Oxford	S2	Female	Moslem	S2	Commute from home	Yes	Yes	No	No	1				No		Yes	Yes	I don't know	Yes	Hospital	Yes	Prevents unwanted pregnancy	Yes	Condoms	Bought from clinic	No		No		No		No
Northern	Bugisu High	S3	Male		S3	Hostel	Yes	Yes	No	No	1	18	10-12 months ago	17	No	No	Yes	No	2 weeks after menstruation	No		Yes	To avoid STDs	Yes	Condoms	Health facility	No		No		No	No	Yes	Friend
Industrial	Nkoma	S6	Male	Anglican	S6	Rent a room out within municipality	Yes	Yes	Yes	No	>=2	8	1-3 months ago	10	No	No	No	No	During menstruation	No		Yes		Yes	Condoms	Hospital	No		No		Yes	Yes	Yes	Girlfriend
Industrial	Oxford	S3	Male	Catholic	S3	Commute from home	Yes	Yes	Yes	No	1		10-12 months ago	14	Yes	Yes	Yes	Yes	I don't know	No		No		No			No		No		No		No
Industrial	Mbale	S6	Male	Others	S6	Hostel	Yes	Yes	No	No	1	18	4-6 months ago	17	No		Yes	Yes	1 week after menstruation	Yes	Hospital	Yes	Prevents unwanted pregnancy	Yes	Condoms	Hospital	No		No		Yes	Yes	No
Industrial	Nkoma	S6	Male	Born Again	S6	Commute from home	Yes	Yes	No	No	1	15	More than a year	16	No	No	Yes	Yes	2 weeks after menstruation	Yes	TV	No	May lead to cancer of the uterus	Yes	Condoms	Bought from clinic	No		No	No	No	No	Yes	Relative
Industrial	Mbale	S3	Male	Born Again	S3	Commute from home	Yes	Yes	No	No	>=2	13	10-12 months ago	14	No	No	Yes	Yes	I don't know	No	Homes/Parents	No	Prevents unwanted pregnancy	Yes	Condoms	Bought from clinic	No		Yes	Yes	Yes		No
Industrial	Nkoma	S4	Male	Catholic	S4	Hostel	Yes	Yes	No	No	>=2	18	7-9 months ago	15	No	No	No	No	1 week after menstruation	Yes	Health Centre	No	Dangerous to human life	Yes	Condoms	Health facility	No		No		Yes	Yes	Yes	Doctor
Industrial	Nkoma	S4	Female	Catholic	S4	Commute from home	No	Yes	Yes	Yes	1	19	1-3 months ago	21	No	No	No	No	I don't know	Yes	Hospital	Yes	Prevents unwanted pregnancy	Yes	Pills	Hospital	Yes		Yes		Yes	Yes	Yes	Boyfriend
Industrial	Mbale	S5	Male	Others	S5	Hostel	Yes	Yes	Yes	No	>=2	7	1-3 months ago	5	No		No	No	2 weeks after menstruation	Yes	Hospital	Yes	Prevents unwanted pregnancy	No			No		No		No		Yes	Teacher
Industrial	Mbale High	S4	Male	Catholic	S4	Rent a room out within municipality	Yes	Yes	No	Yes	1	15	4-6 months ago	14	Yes	No	No	No	1 week after menstruation	Yes	Health Centre	No		No			No		No		No	No	Yes	Girlfriend
Industrial	Nkoma	S3	Male	Others	S3	Rent a room out within municipality	Yes	Yes	Yes	No	>=2		1-3 months ago	17	No	No	No	No	I don't know	No		Yes	Prevents unwanted pregnancy	No			No		No		Yes	Yes	Yes	Friend
Industrial	Mbale	S3	Male	Catholic	S3	Rent a room out within municipality	Yes	Yes	No	No	1	14	More than a year	13	No	No	No	No	I don't know	Yes	School ( biology lessons)	No	Dangerous to human life	No			No		No		No		No
Industrial	Wanale	S5	Male	Moslem	S5	Hostel	Yes	Yes	No	No	1	17	More than a year	18	No	No	No	No	During menstruation	Yes	School ( biology lessons)	Yes	To avoid STDs	Yes	Condoms	Brought by boyfriend/girlfriend	No		Yes	Yes	Yes	No	Yes	Friend
Industrial	Nkoma	S4	Female	Anglican	S4	Rent a room out within municipality	No	Yes	No	No	1				No	No	No	No	2 weeks after menstruation	Yes	Hospital	Yes	Prevention of HIV	Yes	Condoms		No		No		No	No	No
Industrial	Nkoma	S3	Male	Anglican	S3	Commute from home	No	Yes	No	No	>=2		More than a year	10	No	No	Yes	Yes	I don't know	Yes	Hospital	Yes	Prevents unwanted pregnancy	Yes	Condoms		No		No		Yes	No	Yes
Northern	Bugisu high	S4	Female	Moslem	S4	Commute from home	Yes	Yes	No	No	>=2	18	10-12 months ago	21	No	No	No	No	During menstruation	Yes	Hospital	Yes	Prevents unwanted pregnancy	Yes	Injections	MarieStopes	Yes	Vasectomy	Yes	Yes	No	No	No
Industrial	Mbale	S6	Male	Others	S6	Commute from home	Yes	Yes	Yes	Yes	>=2	14	4-6 months ago	13	No	No	No	No	2 weeks after menstruation	Yes	TV	Yes	Prevents unwanted pregnancy	Yes	Condoms	Bought from clinic	Yes	Counting days after menstruation	No		Yes	Yes	Yes	Friend
Industrial	Nkoma	S6	Female	Moslem	S6	Commute from home	Yes	Yes	No	No	1	18	4-6 months ago	20	No	No	No	No	1 week after menstruation	Yes	TV	Yes	Prevents unwanted pregnancy	No			No		No	No	No	No	Yes	Doctor
Industrial	Oxford	S5	Male	Anglican	S5	Commute from home	Yes	Yes	No	No	1	17	4-6 months ago		No		No	No	During menstruation	Yes		Yes		Yes	Condoms	Health facility	No		No		No		No
Industrial	Nkoma	S4	Male	Catholic	S4	Rent a room out within municipality	Yes	Yes	Yes	No	>=2	13	10-12 months ago	13	Yes	No	Yes	Yes	I don't know	Yes		No	Dangerous to human life	Yes	Condoms	Bought from clinic	No		No		No		Yes	Girlfriend
Industrial	Mbale	S2	Male	Catholic	S2	Commute from home	Yes	Yes	Yes	Yes	>=2	13	1-3 months ago	14	No	No	No	No	I don't know	No		Yes	Prevention of HIV	Yes	Condoms	Bought from clinic	No		No		No		Yes	Girlfriend
Industrial	Nkoma	S6	Male	Moslem	S6	Rent a room out within municipality	Yes	Yes	No	No	>=2	20		16	No	No	No	No		No		Yes	Prevents unwanted pregnancy	Yes	Condoms	Health facility	Yes		No	No	No	No	No
Industrial	Nkoma	S6	Male	Catholic	S6	Rent a room out within municipality	Yes	Yes	Yes	Yes	>=2	16	1-3 months ago	16	No	No	Yes	Yes	2 weeks after menstruation	No		Yes	Prevents unwanted pregnancy	Yes	Condoms	Bought from clinic	No		No	Yes	Yes	Yes	No
Industrial	Mbale	S5	Male	Anglican	S5	Commute from home	Yes	Yes	No	No	>=2	15	7-9 months ago	14	No		Yes	Yes	2 weeks after menstruation	Yes	TV	Yes	Prevents unwanted pregnancy	Yes	Condoms	Bought from clinic	No		No		No		Yes	Girlfriend
Industrial	Wanale	S5	Male	Born Again	S5	Rent a room out within municipality	Yes	Yes	No	No	1	16	More than a year	16	No	No	Yes	No	During menstruation	Yes	Baylor Uganda	Yes	Prevents unwanted pregnancy	Yes	Condoms	Health facility	No		Yes	Yes	Yes	No	No
Industrial	Mbale	S5	Male	Anglican	S5	Hostel	Yes	Yes	Yes	Yes	>=2	16	1-3 months ago	14	No		Yes	Yes	During menstruation	Yes	Homes/Parents	No	Still young	Yes	Condoms	Bought from clinic	Yes	Emergency pill	No		No		No
Industrial	Nkoma	S3	Male	Moslem	S3	Commute from home	Yes	Yes	Yes	Yes	1	12	1-3 months ago	12	Yes	Yes	Yes	Yes	I don't know	No		Yes	Prevention of HIV	Yes	Condoms	Bought from clinic	No		Yes	Yes	Yes	Yes	Yes	Doctor
Industrial	Mbale	S4	Male	Catholic	S4	Rent a room out within municipality	Yes	Yes	No	No					No		No	No	1 week after menstruation	Yes	Health Centre	No		No			Yes		No		Yes	No	No
Industrial	Oxford	S3	Female	Catholic	S3	Hostel	Yes	No	No		1				No		Yes	Yes	I don't know	No		No	Dangerous to human life	No			No		No		No		No
Industrial	Mbale	S5	Female	Catholic	S5	Commute from home	No	No	No	No					No		Yes	Yes	I don't know	Yes	School ( biology lessons)	Yes	Prevents unwanted pregnancy	No			No		No		No	Yes	No
Industrial	Oxford	S3	Male	Catholic	S3	Rent a room out within municipality	Yes	No	No		1				No		Yes	No	I don't know	No		Yes	Prevents unwanted pregnancy	No			No		No		No		No
Industrial	Mbale	S4	Male	Anglican	S4	Commute from home	No	No	No	No					No	No	No	No	I don't know	Yes	Radio	No	Dangerous to human life	No			No		No		Yes	No	No
Industrial	Mbale	S5	Female	Anglican	S5	Hostel	No	No	No	No					No		No	No	I don't know	No		No	it has side effects	No			No		No		No		No
Industrial	Nkoma	S6	Female	Born Again	S6	Commute from home	No	No							No		No	No	I don't know	Yes	Hospital	Yes	Prevents unwanted pregnancy	No			No		No		Yes	Yes	Yes	Doctor
Industrial	Mbale High	S4	Male	Anglican	S4	Commute from home	No	No	No						No		Yes	Yes	1 week after menstruation	No		No		No			No		No		No		No
Industrial	Mbale	S3	Female	Catholic	S3	Rent a room out within municipality	Yes	No		No					No		No	No	I don't know	No		No	Dangerous to human life	No			No		No		No		No
Industrial	Mbale	S2	Male	Born Again	S2	Hostel	No	No	No	No					No	No	No	No	2 weeks after menstruation	Yes	School ( biology lessons)	Yes	Prevents unwanted pregnancy	No			No		No		No		No
Industrial	Nkoma	S3	Female	Moslem	S3	Commute from home	No	No									No	No	I don't know	Yes	Radio	No		No			No		No		No	No	No
Industrial	Mbale High	S3	Male	Anglican	S3	Commute from home	No	No	No			17	More than a year	16	No		No		2 weeks after menstruation	Yes	School ( biology lessons)	Yes	Prevention of HIV	No			No		No		No		No
Industrial	Wanale	S4	Female	Moslem	S6	Commute from home	Yes	No	No						No	No	Yes	No	During menstruation	No		Yes	Prevents unwanted pregnancy	No			No		No	No	No	No	Yes	Friend
Industrial	Nkoma	S4	Male	Moslem	S4	Commute from home	No	No	No	No							No	No	2 weeks after menstruation	No		No	Dangerous to human life	No			No		No		No		Yes	Doctor
Industrial	Mbale	S2	Female	Born Again	S2	Commute from home	Yes	No	No	No	1				No	No	No	No	2 weeks after menstruation	No		No	it has side effects	No			No		No		No		No
Industrial	Mbale	S3	Female	Anglican	S3	Hostel	No	No	No						No		No	No	I don't know	No		No		No			No		No		Yes	No	Yes	Teacher
Industrial	Nkoma	S3	Male	Catholic	S3	Commute from home	Yes	No	No	No	1				No	No	No	No	I don't know	No		No	Dangerous to human life	No			No		No		No	No	No
Industrial	Mbale	S5	Female	Others	S5	Commute from home	No	No	No	No					No		Yes	No	2 weeks after menstruation	Yes	School guidance and counselling	No	Dangerous to human life	No			No		No		No		No	Relative
Industrial	Mbale	S4	Male	Moslem	S4	Commute from home	No	No	No	No					No	No	No	No	I don't know	No		No	Dangerous to human life	No			No		No		No	No	No
Industrial	Nkoma	S4	Male	Moslem	S4	Rent a room out within municipality	Yes	No	No	No	1				No	No	No	No	During menstruation	No		Yes	Prevents unwanted pregnancy	No			No		No		Yes	No	Yes	Girlfriend
Industrial	Mbale	S2	Male	Moslem	S2	Commute from home	No	No	No						No		No	No	I don't know	Yes	School ( biology lessons)	Yes	Prevents unwanted pregnancy	No			Yes	Local herbs	No		Yes	Yes	Yes	Relative
Industrial	Mbale	S4	Female	Anglican	S4	Hostel	Yes	No	No	No					No		Yes	No	1 week after menstruation	No		Yes		No			No		No		Yes	Yes	Yes	Boyfriend
Industrial	Oxford	S3	Female	Moslem	S3	Hostel	Yes	No	No	No					No		Yes	Yes	I don't know	No		Yes	Prevention of HIV	No			No		No		No		No
Industrial	Nkoma	S3	Female	Moslem	S3	Commute from home	Yes	No	No	No					No	No	No	No	2 weeks after menstruation	Yes	School ( biology lessons)	No	Dangerous to human life	No			No		No		Yes	No	Yes	Teacher
Industrial	Mbale	S6	Female	Born Again	S6	Hostel	No	No	No	No					No	No	No	No	I don't know	Yes	School ( biology lessons)	Yes	Prevents unwanted pregnancy	No			No		No		No		No
Industrial	Nkoma	S3	Female	Born Again	S3	Hostel	Yes	No	No	No	1				No		No	No	I don't know	Yes		No		No			No		No		No	No	No
Industrial	Oxford	S3	Male	Born Again	S3	Commute from home	Yes	No	No	No	1				No	No	No	No	I don't know	No		No	I don't know contraception	No			No		No		No	No	No
Industrial	Wanale View	S4	Male	Moslem	S4	Commute from home	No	No	No						No		Yes	Yes	During menstruation	Yes	Homes/Parents	Yes	Prevents unwanted pregnancy	No			No		No		Yes	Yes	Yes	Friend
Industrial	Nkoma	S3	Female	Others	S3	Commute from home	Yes	No	No	No					No	No	No	No	I don't know	No		No		No			No		No		No		No
Industrial	Mbale High	S2	Female	Born Again	S2	Commute from home	No	No	No	No					No	No	Yes	No	1 week after menstruation	Yes	Homes/Parents	No	Dangerous to human life	No			No		No	No	No	No
Industrial	Nkoma	S3	Female	Born Again	S3	Commute from home	No	No	No	No					No	No	No	No	2 weeks after menstruation	Yes	Hospital	Yes	Prevents unwanted pregnancy	No					No	No	No	No	Yes	Friend
Industrial	Mbale	S2	Female	Anglican	S2	Commute from home	No	No	No						No	No	No	No	I don't know	No		No		No			No		No		No		No
Industrial	Mbale	S4	Male	Catholic	S4	Commute from home	No	No	No	No					No		No	No	2 weeks after menstruation	Yes	School ( biology lessons)	No	Dangerous to human life	No			No		No		No		No
Industrial	Mbale	S4	Male	Moslem	S4	Commute from home	No	No	No	No							No	Yes	I don't know	Yes	School ( biology lessons)	Yes	Prevents unwanted pregnancy	No			No		No		No		No
Industrial	Mbale	S2	Male	Catholic	S2	Rent a room out within municipality	No	No	No	No					No	No	No	No	I don't know	No		No		No			No		No		No	No	No
Industrial	Mbale	S5	Male	Moslem	S5	Rent a room out within municipality	No	No	No	No					No	No	No	No	I don't know	No		No		No			No		No		No		No
Industrial	Mbale High	S3	Female	Born Again	S3	Commute from home	No	No	No	No					No		No	No	2 weeks after menstruation	No		No		No			No		No		No	No	No
Industrial	Nkoma	S6	Male	Catholic	S6	Rent a room out within municipality	No	No	No	No					No	No	No	No	I don't know	No		Yes	Prevents unwanted pregnancy	No			No		No		No		No
Industrial	Mbale	S5	Male	Catholic	S5	Commute from home	Yes	No	No						No	No	No	No	I don't know	Yes	TV	Yes	To avoid STDs	No			No		No		No		No
Industrial	Oxford	S3	Female	Catholic	S3	Commute from home	No	No	No	No	>=2				No		Yes	Yes	During menstruation	Yes	Hospital	No	Dangerous to human life	Yes	Condoms	Hospital	No		No		Yes	Yes	Yes
Industrial	Mbale	S2	Female	Catholic	S2	Commute from home	Yes	No	No	No	1				No		No	No	During menstruation	No		No		No			No		No		Yes	No	No
Industrial	Oxford	S2	Male	Catholic	S2	Rent a room out within municipality	Yes	No	No		1	20	More than a year		No	No	No	No	I don't know	Yes	Health Centre	Yes	Prevention of HIV	Yes	Condoms	Hospital	No		No		No		No
Industrial	Nkoma	S3	Female	Anglican	S3	Rent a room out within municipality	No	No	No						No	Yes	No	Yes	I don't know	Yes	Hospital	Yes		No			No		No		Yes		No
Industrial	Mbale High	S4	Female	Moslem	S4	Commute from home	No	No	No						No		Yes	No	2 weeks after menstruation	Yes	School ( biology lessons)	Yes	Prevents unwanted pregnancy	No			No		No		No	No	No
Industrial	Nkoma	S3	Male	Catholic	S3	Rent a room out within municipality	Yes	No	Yes	No	1	18	More than a year	15	No	No	No	No	I don't know	No		Yes	Prevention of HIV	Yes	Withdrawal method		No		No		Yes	Yes	Yes
Industrial	Mbale	S4	Male	Others	S4	Commute from home	No	No		No	1				No		No	No	I don't know	No		Yes	Prevents unwanted pregnancy	No			No		No		Yes	No	No
Industrial	Nkoma	S4	Male	Anglican	S4	Commute from home	Yes	No	No	No	1				No		No	No	I don't know	Yes	Marie Stopes	No	Dangerous to human life	No			No		No		No	No	No
Industrial	Mbale	S5	Female	Catholic	S5	Commute from home	No	No	No						No		Yes	Yes	2 weeks after menstruation	Yes	Radio	Yes	Prevents unwanted pregnancy	No			Yes	Vasectomy	No		No		Yes	Friend
Industrial	Mbale	S3	Male	Born Again	S3	Hostel	No	No	No		1				No		No	No	I don't know	No		No		No			No		No		No		No
Industrial	Nkoma	S4	Male	Moslem	S4	Commute from home	Yes	No	No		1	15	More than a year	14	No	No	No	No	During menstruation	No		No		No			No		No		No	No	No
Industrial	Mbale	S3	Male	Born Again	S3	Commute from home	Yes	No	No	No	1				No		Yes	No	1 week after menstruation	No		Yes	Prevents unwanted pregnancy	No			No		No		Yes	Yes	Yes	Girlfriend
Industrial	Nkoma	S4	Female	Moslem	S4	Rent a room out within municipality	Yes	No	No	No	1				No	Yes	Yes	Yes	1 week after menstruation	Yes	Health Centre	Yes		Yes	Condoms	Hospital	No		No	Yes	Yes	Yes	Yes
Industrial	Mbale	S4	Male	Catholic	S4	Commute from home	No	No	No	No					No		Yes	Yes	I don't know	Yes	Radio	Yes	Prevents unwanted pregnancy	No			No		No		Yes	Yes	Yes	Friend
Industrial	Nkoma	S3	Female	Moslem	S3	Commute from home	Yes	No	No	No	1		More than a year		No	No	Yes	Yes	1 week after menstruation	Yes	Health Centre	Yes		No			No		No		Yes	Yes	Yes	Boyfriend
Industrial	Mbale	S2	Female	Born Again	S2	Commute from home	No	No	No	No	>=2	18	1-3 months ago	30	No	No	No	No	I don't know	Yes	Hospital	Yes	To avoid STDs	No			No		No		No		No
Industrial	Mbale	S2	Male	Moslem	S2	Rent a room out within municipality	No	No	No						No	No	No	No	I don't know	No		No		No			No		No		No		No
Industrial	Oxford	S4	Male	Catholic	S4	Commute from home	No	No	No	No					No		No	No	I don't know	No		No		No			No		No		No		No
Industrial	Mbale	S3	Female	Anglican	S3	Commute from home	No	No	No	No					No	No	No	No	I don't know	No		No		No			No		No		No		No
Industrial	Mbale	S2	Male	Others	S2	Commute from home	No	No	No	No					No		No	No	I don't know	No		Yes	Prevents unwanted pregnancy	No			No		No		No		No
Industrial	Oxford	S3	Female	Moslem	S3	Commute from home	Yes	No	Yes		1				No	No	No	No	1 week after menstruation	No		No	Dangerous to human life	Yes	Condoms	Brought by boyfriend/girlfriend	No		No		No		No
Industrial	Oxford	S4	Male	Born Again	S4	Commute from home	No	No	No	No					No		No	No	I don't know	Yes		No		No			No		No		No		No
Industrial	Oxford	S6	Male	Moslem	S6	Commute from home	Yes	No			>=2				No		No	No	I don't know	No		Yes	Prevents unwanted pregnancy	No			No		No		No		No
Northern	Bugisu high	S4	Male	Born Again	S4	Hostel	No	No	No	No					No	No	No	No	During menstruation	Yes	School ( biology lessons)	No	Affects the reproductive system or organ	No			No		No	No	No	No	No
Industrial	Mbale High	S2	Female	Catholic	S2	Rent a room out within municipality	No	No	No		1				No		Yes	No	1 week after menstruation	No		No		No			No		Yes		Yes	Yes	Yes	Friend
Industrial	Mbale High	S4	Female	Anglican	S4	Commute from home	Yes	No	No						No	No	No	No	During menstruation	No		No		No			No		No		Yes	No	No
Industrial	Mbale	S2	Female	Anglican	S2	Commute from home	No	No	No	No					No		No	No	I don't know	Yes	TV	Yes	Prevention of HIV	No			No		No		No		No
Industrial	Nkoma	S4	Female	Others	S4	Rent a room out within municipality	Yes	No	No	No	1				Yes		No	No	I don't know	No		No	Still young	No			No		No		No	No	No
Industrial	Nkoma	S6	Female	Catholic	S6	Hostel	Yes	No	No	No					No	No	No	No	During menstruation	No		No		No			No		No		Yes	No	Yes	Friend
Industrial	Mbale	S2	Male	Anglican	S2	Commute from home	Yes	No	No	No	1				No	No	No	No	During menstruation	No		No		No			No		No		Yes	No	No
Industrial	Nkoma	S4	Female	Catholic	S4	Commute from home	No	No	No	No	>=2				No	No	No	Yes	I don't know	Yes	TV	No	Dangerous to human life	Yes	Condoms	Hospital	No		No		Yes	Yes	Yes	Friend
Industrial	Nkoma	S3	Male	Moslem	S3	Commute from home	No	No		No					No	No	No	No	I don't know	Yes	Hospital	Yes	Prevention of HIV	No			No		No		No		No
Industrial	Mbale High	S3	Female	Born Again	S3	Commute from home	No	No	No	No	1				No	No	Yes	No	1 week after menstruation	No		Yes	Prevention of HIV	No			Yes	Local herbs	No		Yes		Yes	Relative
Industrial	Mbale	S2	Male	Moslem	S2	Hostel	No	No	No	No					No		Yes	Yes	I don't know	No		No		No			No		No		No		No
Industrial	Nkoma	S6	Male	Catholic	S6	Commute from home	Yes	No	No	No	1				No	No	No	No	1 week after menstruation	Yes	Hospital	Yes	To avoid STDs	No			No		No	No	No	No	No
Industrial	Mbale	S4	Male	Moslem	S4	Commute from home	No	No	No	No					No	No	No	No	I don't know	No		No	Still young	No			No		No		No	No	No
Industrial	Nkoma	S4	Female	Born Again	S4	Hostel	No	No	No	No					No	No	Yes	Yes	1 week after menstruation	No		Yes	Prevents unwanted pregnancy	No			No		No		No	No	No
Industrial	Nkoma	S3	Female	Born Again	S3	Commute from home	No	No	No	Yes	>=2				No		No	No	I don't know	No		No		No			No		No		No		No
Industrial	Mbale	S2	Female	Anglican	S2	Commute from home	Yes	No	No	No					No		No	No	During menstruation	No		No	Dangerous to human life	No			No		No		No		No
Industrial	Oxford	S3	Female	Catholic	S3	Commute from home	No	No	No	No	1	15		14	No	No	No	No	During menstruation	Yes	Health Centre	Yes	Prevention of HIV	Yes	Condoms	Health facility	No		No		No		No
Industrial	Mbale	S4	Male	Moslem	S4	Hostel	No	No	No								Yes	Yes	I don't know	No		No		No			No		No		No		No
Industrial	Oxford	S3	Male	Moslem	S3	Commute from home	Yes	No	No						No		No	No	During menstruation	Yes	Hospital	No		Yes	Condoms		No		No		No		No
Industrial	Mbale	S4	Male	Moslem	S4	Commute from home	No	No	No	No					No	No	No	No	1 week after menstruation	Yes	School ( biology lessons)	No		No			No		No		No	No	Yes	Relative
Industrial	Oxford	S3	Male	Born Again	S3	Commute from home	No	No	No	No	1				No	No		No	I don't know	No		No		No			No		No		No		No
Industrial	Mbale	S3	Female	Anglican	S3	Commute from home	No	No	No	No					No		No	No	1 week after menstruation	Yes	Hospital	No	Dangerous to human life	No			No		No		No		Yes	Relative
Industrial	Mbale	S5	Male	Anglican	S5	Commute from home	Yes	No	No	No	1				No	No	Yes	No	During menstruation	Yes	Health Centre	Yes	Prevents unwanted pregnancy	No			No		No		Yes	Yes	Yes	Girlfriend
Industrial	Mbale	S2	Female	Catholic	S2	Commute from home	No	No		No					No		No	No	During menstruation	Yes	School ( biology lessons)	Yes	To avoid STDs	No			No		No		No		No
Industrial	Mbale	S2	Male	Catholic	S2	Rent a room out within municipality	No	No	No	No					No		No	No	I don't know	No		No		No			No		No		No		No
Industrial	Mbale	S2	Male	Anglican	S2	Commute from home	No	No	No	No					No		Yes	Yes	I don't know	No		Yes	Prevention of HIV	No			No		No		No		No
Northern	Bugisu High	S4	Female	Anglican	S4	Hostel	Yes	No	No		1				No	No	Yes	Yes	1 week after menstruation	Yes	School ( biology lessons)	Yes	Prevention of HIV	No			No		No		No	No	Yes	Friend
Northern	Bugisu high	S4	Female	Moslem	S4	Hostel	Yes	No	No	No					No	No	Yes	Yes	1 week after menstruation	Yes	Radio	Yes	Prevents unwanted pregnancy	No			Yes	Counting days after menstruation	No	No	No	No	Yes	Boyfriend
Industrial	Oxford	S3	Female	Born Again	S3	Rent a room out within municipality	Yes	No	No		1		7-9 months ago		No		Yes	No	2 weeks after menstruation	Yes	Marie Stopes	Yes	Prevents unwanted pregnancy	Yes	Emergency pills	MarieStopes	Yes	Use of Panadol	Yes	Yes	No	No	No
Industrial	Nkoma	S5	Female	Moslem	S5	Commute from home	Yes	No	No		1				No		No	No	1 week after menstruation	Yes	Health Centre	Yes	Prevents unwanted pregnancy	No			No		No		No		Yes	Relative
Industrial	Wanale	S6	Male	Anglican	S6	Hostel	No	No	No						No	No	Yes	Yes	2 weeks after menstruation	Yes	School ( biology lessons)	Yes	Prevents unwanted pregnancy	No			No		No	No	Yes	Yes	Yes	Relative
Industrial	Nkoma	S6	Male	Anglican	S6	Commute from home	Yes	No	No	No					No		Yes	Yes	1 week after menstruation	Yes	Health Centre	No	I don't know contraception	Yes	Condoms	Health facility	No		No		No		Yes	Friend
Industrial	Nkoma	S3	Female	Born Again	S3	Commute from home	No	No	No	No					No	No	No	No	I don't know	Yes	Hospital	Yes	Prevents unwanted pregnancy	No			No		No		No		Yes	Friend
Industrial	Mbale	S2	Male	Moslem	S2	Hostel	No	No	No	No					No	No	Yes	Yes	I don't know	No		No	Still young	No			No		No		No		Yes	Relative
Industrial	Nkoma	S4	Male	Moslem	S4	Commute from home	No	No	No	No	1				No	No	No	No	1 week after menstruation	No		Yes	To avoid STDs	No			No		No	No	No	No	No
Industrial	Mbale	S4	Male	Anglican	S4	Commute from home	No	No	No	No					No		No	No	I don't know	Yes	School ( biology lessons)	No		No			No		No		Yes	No	No
Northern	Bugisu High	S4	Female	Moslem	S4	Commute from home	No	No	No	No		18	4-6 months ago	18	No	No	Yes	Yes	1 week after menstruation	Yes	Hospital	Yes	Prevents unwanted pregnancy	No			No		No		No	No	No
Industrial	Mbale	S5	Female	Moslem	S5	Commute from home	No	No	No	No					No		No	No	I don't know	No		No	Affects the reproductive system or organ	No			No		No		No		No
Industrial	Oxford	S2	Female	Born Again	S2	Commute from home	Yes	No	No		1				No		Yes	Yes	I don't know	Yes	Hospital	Yes	Prevents unwanted pregnancy	No			No		No		No		No
Northern	Bugisu high	S6	Female	Anglican	S6	Commute from home	No	No	No	No					No	No	Yes	Yes	2 weeks after menstruation	Yes	School ( biology lessons)	Yes	prevention of HIV and unwanted pregnanacy	No			No		No	No	Yes	No	No
Industrial	Oxford	S6	Male	Anglican	S6	Commute from home	Yes	No	No	No	1				No		No	No	1 week after menstruation	No		Yes	Prevents unwanted pregnancy	No			No		No		No		No
Industrial	Nkoma	S4	Female	Born Again	S4	Rent a room out within municipality	Yes	No	No						No	No	Yes	Yes	2 weeks after menstruation	Yes		No	Dangerous to human life	No			No		No		No	Yes	No
Industrial	Oxford	S4	Male	Anglican	S4	Commute from home	Yes	No	No	No	1				No	No	No	No	I don't know	Yes	Radio	Yes	Prevents unwanted pregnancy	No			No		No		No	No	No
Industrial	Nkoma	S3	Female	Anglican	S3	Commute from home	No	No	No						No		No	No	I don't know	Yes	Homes/Parents	No	Dangerous to human life	No			No		No		No		Yes	Relative
Industrial	Nkoma	S5	Male		S5	Rent a room out within municipality	Yes	No	No	No					No		No	No	I don't know			Yes	Prevents unwanted pregnancy	No			No		No		No	No	No
Industrial	Mbale	S3	Female	Born Again	S3	Commute from home	No	No	No	No					No	No	No	No	I don't know	No		No		No			No		No		No		No
Industrial	Nkoma	S3	Female	Moslem	S3	Commute from home	Yes	No	No		1						No	No	I don't know	No		No		No			No		No		No		No
Industrial	Mbale	S4	Female	Moslem	S4	Commute from home	No	No		No					No		No	No	I don't know	Yes	School ( biology lessons)	Yes	To avoid STDs	No			No		No		No		Yes	Relative
Industrial	Nkoma	S3	Female	Catholic	S3	Commute from home	Yes	No	No	No					No		No	No	2 weeks after menstruation	Yes	School ( biology lessons)			No			No		No		No		No
Industrial	Mbale High	S3	Female	Catholic	S3	Commute from home	No	No	No	No					No	No	No	No	I don't know	No		No		No			Yes	Counting days after menstruation	No	No	No	No	No
Industrial	Nkoma	S3	Female	Moslem	S3	Rent a room out within municipality	Yes	No	No	No	1		1-3 months ago		No	No	No	No	During menstruation	No		Yes		Yes	Condoms		No		No		No		No
Industrial	Mbale	S4	Female	Moslem	S4	Rent a room out within municipality	No	No	No	No	>=2			18	No		No	No	I don't know	Yes	School ( biology lessons)	Yes	Prevents unwanted pregnancy	No			No		No		No	No	No
Industrial	Mbale	S2	Female	Anglican	S2	Rent a room out within municipality	No	No	No	No					No	No	No	No	I don't know	No		Yes	Prevents unwanted pregnancy	No			No		No		No		No
Industrial	Oxford	S5	Male	Catholic	S5	Commute from home	Yes	No	No	No	1	18	10-12 months ago	19	No		Yes	Yes	During menstruation	Yes	School ( biology lessons)	No	May lead to cancer of the uterus	No			No		No		Yes	Yes	Yes	Teacher
Industrial	Mbale High	S6	Female	Born Again	S6	Hostel	No	No	No	No					No	No	Yes	Yes	I don't know	Yes	School ( biology lessons)	Yes	Prevents unwanted pregnancy	No			No		No		No		No
Industrial	Mbale	S4	Female	Anglican	S4	Hostel	No	No		No	1				No		Yes	No	I don't know	No		Yes	Prevents unwanted pregnancy	No			No		No		No		Yes	Relative
Industrial	Nkoma	S3	Female	Others	S3	Commute from home	No	No	No	No					No	No	No	No	I don't know	No		No		No			No		No		No	No	No
Industrial	Mbale	S6	Male	Catholic	S6	Commute from home	Yes	No	No		1				No		No	No	During menstruation	Yes	Radio	Yes	Prevents unwanted pregnancy	No			No		No		Yes	No	No
Industrial	Mbale	S4	Female	Born Again	S4	Hostel	No	No	No	Yes	>=2		More than a year		No	No	No	No	I don't know	Yes	School ( biology lessons)	Yes	Prevents unwanted pregnancy	Yes	Condoms	Bought from clinic	No		Yes	Yes	Yes	No	Yes	Teacher
Industrial	Mbale	S2	Male	Catholic	S2	Hostel	No	No	No						No	No	No	Yes	I don't know	No		No		Yes	Periodic abstinence		No		No		No		Yes	Friend
Industrial	Mbale	S2	Female	Others	S2	Hostel	No	No		No					No		Yes	Yes	During menstruation	No		No		No			No		No		No		No
Industrial	Mbale	S2	Female	Anglican	S2	Commute from home	No	No	No	No					No	No	No	No	During menstruation	Yes	School ( biology lessons)	Yes	Prevents unwanted pregnancy	No			No		No		No	No	Yes	Friend
Industrial	Mbale	S6	Female	Born Again	S6	Commute from home	No	No	No	No					No		No	No	I don't know	No		No	I don't know contraception	No			No		No		No		No
Industrial	Mbale	S4	Female	Born Again	S4	Hostel	Yes	No	No	No					No		No	No	1 week after menstruation	No		No	I don't know contraception	No			No		No		No		No
Industrial	Nkoma	S5	Female	Moslem	S5	Commute from home	No	No	No						No		No	No	2 weeks after menstruation	Yes	School ( biology lessons)	Yes	Prevents unwanted pregnancy	No
Industrial	Mbale	S5	Male	Catholic	S5	Hostel	Yes	No	No						No		Yes	No	I don't know	Yes	Health Centre	Yes	Prevents unwanted pregnancy	No			No		No		No		No
Industrial	Mbale High	S3	Female	Born Again	S3	Hostel	Yes	No	No	No	1				No	No	Yes	No	1 week after menstruation	Yes	Hospital	Yes	To avoid STDs	No			No		No		Yes	No	No
Industrial	Oxford	S3	Female	Catholic	S3	Commute from home	No	No	No						No		No	No	I don't know	No		No		No			No		No		No		No
Industrial	Nkoma	S3	Female	Moslem	S3	Commute from home	No	No	No						No		No	No	During menstruation	Yes	School ( biology lessons)	Yes	Prevention of HIV	Yes	Periodic abstinence		No		No		No	No	No
Industrial	Mbale High	S6	Male	Anglican	S6	Commute from home	No	No	No						No		No	No	2 weeks after menstruation	Yes	Radio	Yes	Prevents unwanted pregnancy	No			No		No		Yes	Yes	No
Industrial	Nkoma	S6	Male	Catholic	S6	Rent a room out within municipality	No	No	No	No			More than a year		No		No	No	2 weeks after menstruation	No		No	Prevents unwanted pregnancy	No			No		No	No	No	No	No
Industrial	Mbale	S3	Male	Catholic	S3	Commute from home	Yes	No	No	No	1				No		No	No	1 week after menstruation	Yes	Hospital	No		No			No		No		No		Yes	Girlfriend
Industrial	Nkoma	S6	Male	Born Again	S6	Commute from home	No	No	No	No					No	No	No	No	1 week after menstruation	No		No	I don't know contraception	No			No		No	No	Yes	Yes	Yes	Religious leader
Industrial	Mbale	S4	Male	Catholic	S4	Rent a room out within municipality	Yes	No	No	No					No		Yes	Yes	1 week after menstruation	No		No	For married people	No			No		No		No		No
Industrial	Mbale	S4	Male	Born Again	S4	Hostel	No	No							No	No	No	No	I don't know	Yes	TV	Yes	Prevents unwanted pregnancy	No			No		No		No	No	No
Industrial	Oxford	S3	Female	Catholic	S3	Rent a room out within municipality	Yes	No	Yes	No	1	17			No		Yes	No	2 weeks after menstruation	Yes	Hospital	Yes	Prevents unwanted pregnancy	Yes	Injections		No		No		No		Yes	Doctor
Industrial	Nkoma	S3	Female	Moslem	S3	Commute from home	Yes	No	No		1				No		No	No	1 week after menstruation	No		No		No			No		No		No		No
Industrial	Oxford	S3	Male	Catholic	S3	Hostel	No	No	No	Yes	>=2	8	7-9 months ago		Yes		No	No	I don't know	No		No		Yes	Pills	Bought from clinic	No		No		No		No
Industrial	Oxford	S2	Female	Moslem	S2	Commute from home	No	No	No	No					No		No	No	I don't know	No		Yes	Prevents unwanted pregnancy	No			No		No		No		Yes	Relative
Industrial	Nkoma	S3	Female	Born Again	S3	Commute from home	No	No	No	No	1				No	No	No	No	I don't know	No		No	Dangerous to human life	No			No		No		No	No	No
Industrial	Nkoma	S4	Female	Catholic	S4	Rent a room out within municipality	No	No	No							Yes	Yes	Yes	1 week after menstruation	Yes	Hospital	Yes	Prevents unwanted pregnancy	No			No		Yes	Yes	Yes	No	Yes	Boyfriend
Industrial	Oxford	S4	Female	Anglican	S4	Rent a room out within municipality	No	No	No		1	15	More than a year	20	No		Yes	No	1 week after menstruation	Yes	School ( biology lessons)	No		No			No		No		Yes	Yes	No
Industrial	Mbale	S4	Male	Catholic	S4	Hostel	No	No	No	No					No	No		No	I don't know	No		No	Still young	No			No		No		No		No
Industrial	Nkoma	S4	Female	Born Again	S4	Commute from home	No	No	No	No					No		No	No	I don't know	Yes	School guidance and counselling	No	Dangerous to human life	No			No		No		Yes	Yes	Yes	Relative
Industrial	Mbale	S5	Male	Born Again	S5	Commute from home	No	No		No					No		Yes	Yes	2 weeks after menstruation	Yes	Hospital	No	Dangerous to human life	No			No		No		No		No
Industrial	Mbale	S2	Male	Born Again	S2	Commute from home	No	No	No	No					No	No	No	No	I don't know	No		Yes	Prevents unwanted pregnancy	No			No		No		No		Yes	Relative
Industrial	Mbale	S4	Male	Born Again	S4	Rent a room out within municipality	Yes	No	No		1				No	No	Yes	No	I don't know	Yes	School ( biology lessons)	Yes	Prevents unwanted pregnancy	No			No		No		No		No
Industrial	Oxford	S2	Female	Catholic	S2	Rent a room out within municipality	No	No	No	No					No		No	No	I don't know	No		No		No			No		No		No		No
Industrial	Nkoma	S6	Female	Catholic	S6	Commute from home	No	No	No	No					No	Yes	Yes	Yes		No		Yes	Prevents unwanted pregnancy	No			No		No	No	No	No	No
Industrial	Nkoma	S4	Female	Born Again	S4	Commute from home	No	No	No						No				1 week after menstruation			No	Dangerous to human life	No			Yes		No		Yes	No	Yes	Teacher
Industrial	Mbale	S4	Male	Others	S4	Commute from home	No	No	No	No					No	No	No	No	During menstruation	No		Yes	Prevention of unwanted pregnancy and STDs	No			No		No		Yes	Yes	Yes	Relative
Industrial	Nkoma	S6	Male	Anglican	S6	Commute from home	No	No	No	No					No	No	No	No	2 weeks after menstruation	Yes	Radio	Yes	Prevents unwanted pregnancy	No			Yes	Breastfeeding	No	No	No	No	Yes	Teacher
Industrial	Oxford	S2	Female	Anglican	S2	Commute from home	Yes	No	No		1				No	No	No	No	I don't know	No		No		No			No		No		No		No
Industrial	Mbale	S2	Male	Anglican	S2	Rent a room out within municipality	No	No	No						No		No	No	I don't know	No		Yes	Prevents unwanted pregnancy	No			No		No		No		No
Industrial	Mbale	S4	Female	Anglican	S4	Commute from home	No	No	No	No					No		No	No	I don't know	Yes	School ( biology lessons)	Yes		No			No		No		No		No
Industrial	Nkoma	S6	Female	Anglican	S6	Commute from home	No	No	No	No							Yes	Yes	2 weeks after menstruation	Yes	Hospital	Yes	To avoid STDs	No			Yes	Counting days after menstruation	No		No		No
Industrial	Nkoma	S3	Male	Anglican	S3	Rent a room out within municipality	No	No	No	No					No	No	Yes	Yes	1 week after menstruation	No		Yes	Prevents unwanted pregnancy	No			No		Yes	Yes	No	No	No
Industrial	Mbale	S4	Male	Moslem	S4	Hostel	No	No	No						No		Yes	Yes	1 week after menstruation	Yes	Radio	No	Still young	No			No		No		No		No	Friend
Industrial	Mbale	S2	Male	Anglican	S2	Commute from home	No	No	No						No		Yes	No	I don't know	Yes	School ( biology lessons)	Yes	Prevents unwanted pregnancy	No			No		No		No		No
Industrial	Nkoma	S3	Male	Anglican	S3	Commute from home	No	No	No	No	>=2				No	No	Yes	No	During menstruation	No		No	Dangerous to human life	No			No		No		No		Yes	Boyfriend
Industrial	Mbale High	S3	Female	Anglican	S3	Hostel	No	No	No						No		Yes	Yes	1 week after menstruation	Yes	Hospital	No	Dangerous to human life	No			No		Yes	No		No	Yes	Relative
Industrial	Nkoma	S6	Female	Moslem	S6	Commute from home	No	No	No								No	No	2 weeks after menstruation	Yes	Health Centre	Yes	To avoid STDs	No			No		No		No		No
Industrial	Mbale High	S2	Male	Moslem	S2	Hostel	No	No	No	No					No		No	No	I don't know	No		No		No			No		No	No	No	No	No
Industrial	Wanale	S6	Male	Born Again	S6	Hostel	Yes	No	No	No	1			1	No	No	No	No	I don't know	Yes	Radio	Yes	Prevents unwanted pregnancy	No			No		No	No	No	No	Yes	Teacher
Industrial	Nkoma	S6	Male	Catholic	S6	Hostel	Yes	No	No	No					No	No	No	No	1 week after menstruation	Yes	TV	Yes	Prevents unwanted pregnancy	No			No		No	No	Yes	Yes	Yes	Relative
Northern	Bugisu High	S2	Male	Catholic	S2	Hostel	Yes	No	No	No	1	13	More than a year	12	No	No	No	No	2 weeks after menstruation	Yes	TV	Yes	Prevents unwanted pregnancy	Yes	Condoms		No		Yes		Yes	No	Yes	Friend
Industrial	Nkoma	S3	Female	Moslem	S3	Commute from home	Yes	No	No	No					No	No	Yes	Yes	During menstruation	Yes	School ( biology lessons)	No	Dangerous to human life	No			No		No		No		No
Industrial	Mbale High	S6	Male	Catholic	S6	Rent a room out within municipality	No	No	No		1						Yes	Yes	During menstruation	Yes	TV	Yes	Prevents unwanted pregnancy	No			Yes	Vasectomy	No		Yes	No	Yes	Relative
Industrial	Nkoma	S6	Female	Moslem	S6	Commute from home	Yes	No	No						No	No	No	No	2 weeks after menstruation	Yes	School ( biology lessons)	Yes	Prevents unwanted pregnancy	No			No		No		No		Yes	Teacher
Industrial	Nkoma	S3	Male	Others	S3	Commute from home	No	No	No	No					No	No	No	No	I don't know	Yes	Marie Stopes	Yes	Prevention of HIV	Yes	Condoms	Hospital	No		No		No		No
Industrial	Nkoma	S3	Female	Born Again	S3	Commute from home	Yes	No	No	No	1		10-12 months ago		No	No	No	No	2 weeks after menstruation	No		Yes		Yes	Pills		No		No		Yes	Yes	Yes
Industrial	Mbale	S4	Male	Catholic	S4	Commute from home	No	No	No	No					No	No	Yes	Yes	2 weeks after menstruation	No		No	Dangerous to human life	No			No		No		Yes	No	No
Industrial	Mbale	S4	Male	Others	S4	Commute from home	No	No	No						No		No	No	1 week after menstruation	No		Yes	Prevents unwanted pregnancy	No			Yes	Counting days after menstruation	No		No	No	Yes	Relative
Industrial	Mbale	S3	Female	Anglican	S3	Commute from home	No	No	No	No					No		Yes	No	2 weeks after menstruation	Yes	Hospital	Yes	Prevents unwanted pregnancy	No			No		No		No		Yes	Relative
Industrial	Mbale	S4	Male	Moslem	S4	Commute from home	No	No	No						No		No	No	I don't know	Yes	School ( biology lessons)	No	I don't know contraception	No			Yes	Breastfeeding	No		Yes	Yes	Yes	Friend
Industrial	Nkoma	S3	Male	Born Again	S3	Commute from home	No	No	No	No	1	16	4-6 months ago	15	No	No	No	No	During menstruation	No		No		No			No		No		No	No	No
Industrial	Nkoma	S4	Male	Others	S4	Hostel	No	No	No	No	1	14	More than a year	12	No	No	Yes	No	I don't know	Yes	Hospital	Yes		Yes	Condoms	Hospital	No		Yes	Yes	Yes	Yes	Yes
Industrial	Mbale	S2	Male	Born Again	S2	Commute from home	Yes	No	No		>=2				No		Yes	No	I don't know	Yes	Radio	Yes	Prevents unwanted pregnancy	No			No		No		Yes	Yes	Yes	Friend
Industrial	Mbale	S5	Female	Catholic	S5	Commute from home	No	No	No						No		Yes	No	I don't know	No		No	Still young	No			No		No		Yes	Yes	No
Industrial	Oxford	S3	Female	Catholic	S3	Commute from home	No	No	No	No	1	20	More than a year	20	No		Yes	Yes	During menstruation	Yes	Marie Stopes	Yes		Yes	Condoms	Hospital	Yes	Counting days after menstruation	No	No	Yes	Yes	Yes	Boyfriend
Industrial	Mbale High	S2	Female	Born Again	S2	Rent a room out within municipality	No	No	No	Yes	1	17	1-3 months ago	17	No	No	No	No	1 week after menstruation	No		Yes		Yes	Withdrawal method		No		No		Yes	Yes	No
Industrial	Nkoma	S6	Male	Moslem	S6	Hostel	Yes	No	No	No		18	7-9 months ago	22	No		Yes	Yes	1 week after menstruation	Yes	TV	Yes	Prevents unwanted pregnancy	No			Yes	Breastfeeding	No		No		Yes	Friend
Industrial	Mbale High	S2	Male	Catholic	S2	Commute from home	Yes	No	No	No	>=2				No	No	Yes	Yes	I don't know	Yes	Hospital	Yes	Prevents unwanted pregnancy	No			No		Yes		Yes	Yes	Yes	Friend
Northern	Bugisu high	S4	Female	Moslem	S4	Commute from home	Yes	No	No	No					No	No	Yes	No	2 weeks after menstruation	Yes	School ( biology lessons)	Yes	Prevention of HIV	No			No		No		No	No	No
Industrial	Mbale	S2	Female	Born Again	S2	Commute from home	No	No	No						No	No	No	No	I don't know	No		Yes	Prevents unwanted pregnancy	No			No		No		No		No
Industrial	Nkoma	S6	Female	Moslem	S6	Commute from home	Yes	No	No		1				No	No	Yes	Yes	2 weeks after menstruation	No			Dangerous to human life	No			Yes	Counting days after menstruation	No		Yes	Yes	Yes	Fellow youth
Industrial	Nkoma	S6	Male		S6	Commute from home	Yes	No	No	No	>=2		More than a year	6	No		No	Yes	I don't know	No		Yes		No			No		Yes		Yes	No	No
Industrial	Mbale	S4	Female	Anglican	S4	Commute from home	No	No	No						No	No	Yes	Yes	I don't know	No		No	Dangerous to human life	No			No		No		No		Yes	Relative
Northern	Bugisu high	S5	Female	Anglican	S5	Commute from home	Yes	No	No	No					No	No	No	No	2 weeks after menstruation	No		No		No			No		No	No	No	No	Yes	Friend
Industrial	Mbale	S5	Male	Anglican	S5	Rent a room out within municipality	No	No	No	No					No		Yes	Yes	During menstruation	Yes		Yes	To avoid STDs	No			Yes	Vasectomy	No		Yes	No	Yes	Friend
Industrial	Nkoma	S3	Female	Moslem	S3	Commute from home	No	No	No						No		No	No	I don't know	No		Yes		No			No		No	No	No	No	No
Industrial	Mbale	S5	Female	Born Again	S5	Commute from home	No	No	No	No					No		Yes	Yes	I don't know	Yes	School ( biology lessons)	No	it has side effects	No			No		No		No	No	No
Industrial	Nkoma	S4	Female	Born Again	S4	Hostel	No	No	No	No	1				No	No	Yes	Yes	1 week after menstruation	Yes	Health Centre			No			No		No		No	No	Yes
Industrial	Oxford	S3	Male	Catholic	S3	Rent a room out within municipality	No	No	No						No		No	No	2 weeks after menstruation	No		Yes	Prevents unwanted pregnancy	No			No		No		No		No
Industrial	Nkoma	S6	Female	Born Again	S6	Rent a room out within municipality	Yes	No	No								Yes	Yes	1 week after menstruation	Yes	Health Centre	Yes	Prevents unwanted pregnancy	No			Yes	Counting days after menstruation	No	Yes	Yes	Yes	Yes	Boyfriend
Industrial	Oxford	S2	Female	Moslem	S2	Commute from home	Yes	No	No	No	1				No	No	No	No	1 week after menstruation	Yes	School ( biology lessons)	Yes	Prevents unwanted pregnancy	No			No		No		No		Yes	Boyfriend
Industrial	Mbale	S2	Female	Anglican	S2	Rent a room out within municipality	No	No	No						No		Yes	No	I don't know	Yes	School ( biology lessons)	No	Still young	No			No		No		No		No
Industrial	Mbale High	S4	Male	Moslem	S4	Rent a room out within municipality	Yes	No							No		Yes	Yes	1 week after menstruation	Yes		No		No			No		No		Yes	No	No
Industrial	Nkoma	S4	Male	Moslem	S4	Commute from home	No	No	No	No					No	No	No	No	I don't know	Yes	Hospital	No		No			No		Yes	No	No	Yes	No
Industrial	Mbale High	S4	Female	Born Again	S4	Commute from home	Yes	No	No	No	1	16		18	No	No	No	No	2 weeks after menstruation	Yes	Hospital	Yes	Prevents unwanted pregnancy	No			No		No		Yes	No	Yes	Friend
Industrial	Oxford	S3	Male	Born Again	S3	Hostel	Yes	No	No	No	1				No		No	No	I don't know	No		Yes	Prevents unwanted pregnancy	No			No		No		No		Yes	Relative
Industrial	Mbale	S3	Female	Anglican	S3	Commute from home	No	No	No	No					No		No	No	1 week after menstruation	Yes	Hospital	Yes	Prevents unwanted pregnancy	No			No		No		Yes	No	Yes	Friend
Industrial	Nkoma	S3	Male	Catholic	S3	Commute from home	No	No	No	No					No	No	Yes	No	I don't know	Yes	Homes/Parents	No					No		No		No		No
Industrial	Nkoma	S4	Female	Born Again	S4	Commute from home	No	No							No		Yes	Yes	I don't know	No		Yes	Prevents unwanted pregnancy	No			Yes	Emergency pill	No		Yes	No	Yes	Teacher
Industrial	Wanale	S6	Male	Moslem	S6	Hostel	Yes	No	No	No	1				No	No	No	No	2 weeks after menstruation	Yes	School ( biology lessons)	Yes	Prevents unwanted pregnancy	No			No		Yes	Yes	Yes	Yes	Yes	Girlfriend
Industrial	Mbale	S3	Male	Anglican	S3	Hostel	No	No	No						No		No		I don't know	No		No	Dangerous to human life	No			No		No		No		No
Northern	Bugisu high	S5	Female	Catholic	S5	Commute from home	No	No	No	No					No	No	No	No	I don't know	Yes	School ( biology lessons)	Yes	Prevention of HIV	No			No		No	No	No	No	No
Industrial	Nkoma	S4	Male	Born Again	S4	Commute from home	Yes	No	No	No							No	No	I don't know	Yes	Radio	Yes	To avoid STDs	No
Industrial	Nkoma	S4	Female	Catholic	S4	Commute from home	No	No	No						No		No	No	I don't know	Yes	Homes/Parents	No		No			No						No
Industrial	Mbale High	S4	Male	Catholic	S4	Commute from home	No	No	No						No	No	No	No	2 weeks after menstruation	Yes	Hospital	Yes	Prevents unwanted pregnancy	No			No		No		Yes	No	No
Industrial	Nkoma	S3	Male	Catholic	S3	Rent a room out within municipality	No	No	No	No	1				No	No	No	Yes	During menstruation	Yes	School ( biology lessons)	Yes	To avoid STDs	No			No		No		No	No	No	Relative
Industrial	Nkoma	S6	Male	Moslem	S6	Commute from home	No	No	No	No					No	No	No	No	1 week after menstruation	Yes	Marie Stopes	Yes	Prevents unwanted pregnancy	No			Yes	Breastfeeding	No	No	No	No	No
Industrial	Nkoma	S6	Male	Moslem	S6	Commute from home	Yes	No	No	No					No	No	No	No	During menstruation	Yes	Health Centre	Yes	Prevention of unwanted pregnancy and STDs	No			No		No	No	Yes	Yes	Yes	Girlfriend
Industrial	Nkoma	S6	Female	Anglican	S6	Commute from home	Yes	No	No	No					No	No	No	No	I don't know	No		No		No			No		No	No	No	No	No
Industrial	Mbale	S5	Male	Anglican	S5	Commute from home	No	No	No	No					No		No	No	I don't know	No		No	it has side effects	No			No		No		No		Yes	Teacher
Industrial	Mbale High	S5	Male	Born Again	S5	Hostel	Yes	No	No		1						Yes	Yes	I don't know	Yes	School guidance and counselling	Yes	Prevents unwanted pregnancy	No			No		No		Yes	Yes	Yes	Girlfriend
Industrial	Mbale	S4	Male	Catholic	S4	Hostel	No	No		No					No		No	No	I don't know	No		No		No			No		No		No		No
Industrial	Oxford	S4	Female	Catholic	S4	Commute from home	No	No	No	No					No		No	No	I don't know	No		No		No			No		No		No		No
Industrial	Nkoma	S4	Male	Catholic	S4	Commute from home	No	No	No	No	>=2				No		Yes	No	I don't know	No		No		No			No		No		No	No	No
Industrial	Nkoma	S4	Female	Anglican	S4	Rent a room out within municipality	No	No	No						No		Yes	Yes	2 weeks after menstruation	Yes	School ( biology lessons)	Yes	Prevents unwanted pregnancy	No			No		No		No	No	Yes	Teacher
Industrial	Oxford	S2	Male	Others	S2	Hostel	No	No	Yes	No	1	15	More than a year	14	No	No	No	No	I don't know	No		No	I don't know contraception	No			No		No		No		No
Industrial	Mbale	S4	Male	Catholic	S4	Commute from home	Yes	No	No	No					No	No	Yes	No	I don't know	Yes	School ( biology lessons)	Yes	Prevents unwanted pregnancy	No			No		No		Yes	Yes	No
Industrial	Nkoma	S6	Female	Moslem	S6	Commute from home	No	No	No	No					No	No	No	No	I don't know	No		Yes	Prevents unwanted pregnancy	No			No		No	No	No	No	No
Industrial	Oxford	S2	Male	Moslem	S2	Commute from home	Yes	No	No	No					No		No	No	I don't know	Yes	Radio	Yes	Prevention of HIV	Yes	Withdrawal method		No		No		Yes	Yes	Yes	Friend
Industrial	Mbale	S4	Male	Born Again	S4	Commute from home	No	No	No	No					No		No	No	I don't know	Yes	School ( biology lessons)	Yes	Prevents unwanted pregnancy	No			No		No		No		Yes	Friend
Northern	Bugisu high	S4	Male	Others	S4	Hostel	Yes	No	No	No					No	No	No	No	I don't know	No		No	May lead to cancer of the uterus	No			No		No	No	No	No	Yes	Girlfriend
Industrial	Oxford	S3	Male	Born Again	S3	Commute from home	Yes	No	No	No	1				No	No	No	No	I don't know	No		No		Yes	Condoms	Bought from clinic	No		No		No		No
Industrial	Nkoma	S4	Male	Others	S4	Commute from home	No	No	No		>=2				No	No	Yes	No	I don't know	No		No		No					No				Yes
Industrial	Mbale	S5	Female	Born Again	S5	Hostel	Yes	No	No	No	1				No		Yes	Yes	I don't know	Yes	Hospital	Yes	Prevents unwanted pregnancy	No			No		No		Yes	Yes	Yes	Friend
Industrial	Mbale High	S2	Male	Catholic	S2	Commute from home	Yes	No	No	No					No	No	Yes	Yes	During menstruation	No		No		No			No		No		Yes	Yes	Yes	Friend
Industrial	Mbale	S4	Male	Born Again	S4	Commute from home	No	No	No								Yes	Yes	I don't know	Yes	School ( biology lessons)	No	Still young	No			No		No		No		No
Industrial	Nkoma	S4	Female	Born Again	S4	Commute from home	No	No	No	No					Yes	No	Yes	Yes	1 week after menstruation	Yes	School ( biology lessons)	Yes	Prevents unwanted pregnancy	No			No		No		No
Industrial	Mbale	S3	Female	Catholic	S3	Hostel	Yes	No	No		>=2				No		Yes	Yes	1 week after menstruation	Yes	TV	Yes	I don't know contraception	No			No		No		Yes	Yes	Yes	Relative
Industrial	Mbale	S4	Male	Born Again	S4	Commute from home	No	No	No	No					No			No	I don't know	Yes	School ( biology lessons)	No	Dangerous to human life	No			No		No		No		No
Industrial	Mbale	S5	Male	Anglican	S5	Hostel	No	No	No						No		Yes	Yes	I don't know	No		No		No			No		No		No		No
Industrial	Nkoma	S4	Male	Catholic	S4	Hostel	No	No	No	No	1		4-6 months ago		Yes	No	No	No	2 weeks after menstruation	No		No		No			No		No		No	No	No
Industrial	Nkoma	S3	Female	Catholic	S3	Commute from home	No	No	No	No	1				No	No	Yes	Yes	1 week after menstruation	Yes	Hospital	No		No			No		No		No		No
Industrial	Mbale	S4	Female	Moslem	S4	Commute from home	No	No	No	No	1				No		Yes	Yes	1 week after menstruation	No		No	May lead to cancer of the uterus	No			No		No		Yes	Yes	Yes	Relative
Industrial	Nkoma	S3	Female	Anglican	S3	Hostel	Yes	No	No	No	1				No		No	No	1 week after menstruation	No		Yes		No			No		No		No		No
Industrial	Mbale	S5	Female	Anglican	S5	Commute from home	Yes	No			1		7-9 months ago		No		No	No	2 weeks after menstruation	Yes	School ( biology lessons)	Yes	Prevents unwanted pregnancy	No			Yes	Breastfeeding	No		No		No
Industrial	Mbale High	S5	Male	Others	S5	Commute from home	Yes	No	No		1	15	More than a year	15	No		Yes	Yes	1 week after menstruation	Yes	Marie Stopes	Yes	Prevents unwanted pregnancy	Yes	Withdrawal method		No		No		No	No	No
Industrial	Oxford	S3	Female	Catholic	S3	Commute from home	No	No	No						No		No	No	I don't know	Yes	Hospital	Yes	Prevents unwanted pregnancy	No			No		No		Yes	Yes	No
Industrial	Mbale High	S4	Male	Moslem	S4	Commute from home	Yes	No	No	No	>=2				No	No	Yes	Yes	1 week after menstruation	Yes	Health Centre	No		No			No		No		No	No	Yes	Relative
Industrial	Mbale	S6	Male	Catholic	S6	Commute from home	Yes	No	No	No	1	19	4-6 months ago	17	No		No	No	During menstruation	No		Yes	To avoid STDs	No			Yes	Counting days after menstruation	No	No	No	No	No
Industrial	Nkoma	S3	Male	Moslem	S3	Commute from home	No	No	No						No		Yes	Yes	I don't know	No		No		No			No		No		No		Yes	Relative
Industrial	Nkoma	S3	Female	Moslem	S3	Commute from home	Yes	No	No		1				Yes	Yes	Yes	Yes	1 week after menstruation	Yes	Radio	Yes	Prevents unwanted pregnancy	No			No		No		Yes	Yes	Yes	Relative
Industrial	Wanale	S4	Male	Born Again	S4	Commute from home	Yes	No	No	No					No	No	No	No	1 week after menstruation	No		Yes	Prevents unwanted pregnancy	No			Yes	Local herbs	No	No	No	No	No
Industrial	Mbale	S2	Male	Moslem	S2	Commute from home	No	No	No	No							No	No	I don't know	No		Yes	Prevents unwanted pregnancy	No			No		No		No		No
Industrial	Mbale	S2	Male	Others	S2	Commute from home	Yes	No		No	1	14	More than a year	16	No	No	Yes	Yes	During menstruation	No		Yes	Prevention of HIV	Yes	Condoms	Distributed at the cultural circumcision ground	No		No		No		Yes	Girlfriend
Northern	Bugisu High	S2	Female	Born Again	S2	Rent a room out within municipality	No	No	No	No	1				No	No	Yes	No	1 week after menstruation	No		No		No			No		No		No	No	No
Industrial	Oxford	S4	Male	Moslem	S4	Commute from home	No	No	No	No		7	More than a year	5	No	No	No	No	I don't know	Yes	Hospital	Yes	Prevents unwanted pregnancy	Yes	Condoms	Obulamu	No		No		No		No
Industrial	Oxford	S4	Female	Born Again	S4	Commute from home	No	No	No	No					No		No	No	I don't know	No		Yes	Prevents unwanted pregnancy	No			No		No		No		No
Industrial	Wanale View	S2	Male	Moslem	S2	Commute from home	Yes	No	No	No	1				No	No	Yes	No	During menstruation	No		Yes	Prevents unwanted pregnancy	Yes	Condoms	Bought from clinic	No		No		Yes	No	Yes	Friend
Industrial	Mbale	S5	Female	Anglican	S5	Hostel	No	No	No	No					No		No	No	I don't know	Yes	School ( biology lessons)	Yes	Prevents unwanted pregnancy	No			No		No		No		No
Industrial	Nkoma	S3	Female	Anglican	S3	Commute from home	Yes	No	No	No					No	No	No	No	I don't know	No		No		No			No		No		No		No
Industrial	Nkoma	S5	Female	Catholic	S5	Commute from home	Yes	No	No		1				No	No	No	No	1 week after menstruation	Yes	Health Centre	Yes	Prevents unwanted pregnancy	No			No		No		Yes	No	Yes	Relative
Industrial	Oxford	S3	Male	Catholic	S3	Commute from home	Yes	No	No	No	1	10	More than a year	12	No		Yes	No	I don't know	No		Yes	Prevents unwanted pregnancy	No			Yes	Vasectomy	No		No		No
Industrial	Nkoma	S6	Male	Catholic	S6	Rent a room out within municipality	No	No	No						No		Yes	Yes	I don't know	Yes	Health Centre	Yes	Prevents unwanted pregnancy	No			No		No		No		No
Industrial	Mbale High	S3	Female	Moslem	S3	Commute from home	No	No	No		1				No	No	No	No	2 weeks after menstruation	No		Yes	Prevention of HIV	No			No		Yes	Yes	Yes	Yes	Yes	Friend
Industrial	Mbale	S2	Female	Born Again	S2	Commute from home	No	No	No						No		No	No	I don't know	No		No		No			No		No		No		No
Industrial	Nkoma	S4	Female	Born Again	S4	Commute from home	Yes	No	No						No		No	No	1 week after menstruation	No		No		No			No		No		No		No
Industrial	Wanale	S3	Female	Catholic	S3	Rent a room out within municipality	No	No	No						No		Yes	Yes	2 weeks after menstruation	No		Yes	Prevents unwanted pregnancy	No			No		No	No	No	No	No
Industrial	Mbale	S4	Male	Born Again	S4	Commute from home	No	No	No	No					No		Yes	Yes	2 weeks after menstruation	Yes	School ( biology lessons)	No	Dangerous to human life	No			No		No		No		Yes	Friend
Industrial	Oxford	S2	Male	Others	S2	Commute from home	Yes	No	No	No	1	15	1-3 months ago		Yes		No	Yes	1 week after menstruation	Yes	School ( biology lessons)	Yes		Yes	Condoms		No		Yes	Yes	Yes	Yes	Yes	Girlfriend
Northern	Bugisu high	S4	Male	Catholic	S4	Commute from home	Yes	No	No	No					No	No	Yes	Yes	I don't know	Yes	School ( biology lessons)	Yes	Prevents unwanted pregnancy	No			Yes	Diaphragm at the cervix opening	No	No	No	No	No
Industrial	Nkoma	S3	Female	Catholic	S3	Commute from home	Yes	No	No	No	1				No		No	No	I don't know	No		Yes	Prevents unwanted pregnancy	No			No		No		No		No
Industrial	Nkoma	S3	Female	Anglican	S3	Commute from home	No	No	No	No					No	No	No	No	I don't know	Yes	School ( biology lessons)	No		No			No		No		No		No
Industrial	Mbale High	S5	Female	Moslem	S5	Commute from home	Yes	No	No	No	>=2				No	No	Yes	Yes	I don't know	Yes	Radio	No	May lead to cancer of the uterus	No			No		No		Yes	No	No
Industrial	Oxford	S4	Female	Moslem	S4	Commute from home	No	No	No	No					No	No	No	No	During menstruation	No		No	May lead to cancer of the uterus	No			No		No		No		No
Industrial	Mbale	S4	Female	Moslem	S4	Commute from home	No	No	No	No	1				No		Yes		I don't know	No		No	I don't know contraception				No		No		No		No
Northern	Bugisu High	S3	Female	Born Again	S3	Hostel	Yes	No	No	No	>=2				No	No	No	No	1 week after menstruation	Yes	Hospital	Yes	Prevents unwanted pregnancy	No			No		No		No		No
Industrial	Nkoma	S3	Female	Catholic	S3	Commute from home	Yes	No	No	No	1				No		No	No	1 week after menstruation	No		No		No			No		No		No		No
Industrial	Mbale	S5	Male	Moslem	S5	Commute from home	Yes	No	No	No							Yes	Yes	1 week after menstruation	Yes	Hospital	Yes	Prevents unwanted pregnancy	No			No		No		Yes	Yes	Yes	Relative
Industrial	Mbale	S6	Male	Catholic	S6	Commute from home	No	No	No						No		No	No	I don't know	No		Yes		No			No		No		No		No
Industrial	Oxford	S2	Female	Born Again	S2	Commute from home	No	No	No	No					No	No	No	No	I don't know	Yes	Hospital	Yes	Prevents unwanted pregnancy	No			No		No		No		No
Industrial	Mbale	S5	Male	Born Again	S5	Commute from home	No	No	No						No		No	No	I don't know	Yes	School ( biology lessons)	Yes	Prevents unwanted pregnancy	No			No		No		No		No
Industrial	Mbale	S2	Male	Catholic	S2	Rent a room out within municipality	No	No	No	No					No		No	No	I don't know	Yes	Radio	Yes	Prevents unwanted pregnancy	No			Yes	Breastfeeding	No		No		No
Industrial	Mbale	S2	Female	Born Again	S2	Commute from home	No	No	No	No					No		No	No	I don't know	No		No		No			No		No		No		No
Industrial	Nkoma	S6	Female	Catholic	S6	Commute from home	Yes	No	No	No					No	No	Yes	No	2 weeks after menstruation	Yes	School ( biology lessons)	Yes	prevention of HIV and unwanted pregnanacy	No			No		No	No	Yes	No	Yes	Relative
Industrial	Mbale	S5	Female	Others	S5	Commute from home	No	No	No						No		Yes	No	I don't know	Yes	TV	Yes	Prevention of HIV	No			No		No		Yes	No	No
Industrial	Mbale	S3	Male	Anglican	S3	Commute from home	Yes	No	No	No	>=2	17	10-12 months ago	16	No	No	No	Yes	During menstruation	Yes	Hospital	Yes	Prevents unwanted pregnancy	Yes	Condoms	Hospital	No		Yes	No	Yes	Yes	Yes	Friend
Industrial	Mbale	S3	Male	Anglican	S3	Rent a room out within municipality	No	No	No	No					No		No	No	I don't know	No		Yes		No			No		No		No		Yes	Relative
Industrial	Oxford	S3	Male	Others	S3	Rent a room out within municipality	No	No	No	No		18			No		Yes	No	I don't know	No		Yes		No			No		No		No		No
Industrial	Mbale	S4	Male	Born Again	S4	Commute from home	No	No	No	No					No		Yes	Yes	I don't know	Yes	Radio	Yes	To avoid STDs	No			No		No		No		No
Industrial	Mbale	S6	Female	Others	S6	Commute from home	Yes	No	No			14		23	No		No	No		No		No		No			No		No		Yes	Yes	No
Industrial	Mbale	S5	Male	Anglican	S5	Commute from home	No	No	No						No	No	No	No	I don't know	Yes	Health Centre	Yes	Prevents unwanted pregnancy	No			No		No		No		No
Industrial	Mbale	S2	Male	Moslem	S2	Commute from home	No	No	No						No		No	No	I don't know	No		Yes	Prevention of HIV	Yes	Condoms		No		Yes	Yes	Yes	Yes	Yes	Relative
Industrial	Mbale	S5	Female	Catholic	S5	Commute from home	No	No	No						No		Yes	Yes	During menstruation	Yes	Radio	No	Affects the reproductive system or organ	No			No		No		No	No	No
Industrial	Nkoma	S3	Female	Moslem	S3	Commute from home	No	No	No						No	No	Yes	No	1 week after menstruation	Yes	TV	Yes	Prevents unwanted pregnancy	No			No		No		No		No
Industrial	Mbale High	S2	Male	Catholic	S2	Hostel	No	No	No	No					No	No	No	No	1 week after menstruation	No		Yes	Prevents unwanted pregnancy	No			No		No		No	No	Yes	Friend
Industrial	Mbale	S3	Male	Born Again	S3	Hostel	No	No	No	No					No		No	No	2 weeks after menstruation	No		Yes	Prevention of HIV	No			No		No		No		No
Industrial	Mbale	S3	Male	Anglican	S3	Rent a room out within municipality	Yes	No			1		More than a year		No		No	No	During menstruation	Yes	Hospital	Yes	Prevents unwanted pregnancy	No			No		No		No		No
Industrial	Mbale High	S4	Male	Born Again	S4	Rent a room out within municipality	No	No	No	No					No	No	No	No	2 weeks after menstruation	No		Yes	Prevents unwanted pregnancy	No			No		No		Yes	No	Yes	Friend
Industrial	Oxford	S3	Female	Anglican	S3	Commute from home	Yes	No	No		1	16	More than a year	19	No		No	No	2 weeks after menstruation	No		Yes	Prevents unwanted pregnancy	No			No		No		No		No
Industrial	Nkoma	S3	Male	Moslem	S3	Hostel	Yes	No	No	No					No		No	No	During menstruation	No		No	Dangerous to human life	No			Yes		No		Yes	Yes	No
Industrial	Mbale High	S6	Female	Moslem	S6	Commute from home	No	No	No						No		No	No	During menstruation	Yes	TV	Yes	Prevents unwanted pregnancy	No			No		No		Yes	Yes	Yes	Relative
Northern	Bugisu high	S4	Female	Born Again	S4	Hostel	Yes	No	No	No					No	No	Yes	Yes	1 week after menstruation	Yes	School ( biology lessons)	Yes	Prevents unwanted pregnancy	No			No		No	No	No	No	No
Industrial	Mbale	S4	Male	Anglican	S4	Hostel	No	No	No	No	1		10-12 months ago		No	No	No	No	I don't know	No		No	I don't know contraception	No			No		No		No		No
Industrial	Mbale	S2	Female	Catholic	S2	Commute from home	No	No	No	No					No		No	No	I don't know	No		Yes	Prevents unwanted pregnancy	No			No		No		No		No
Industrial	Mbale	S2	Male	Moslem	S2	Commute from home	Yes	No	No	No					No	No	No	No	I don't know	Yes	School ( biology lessons)	Yes	To avoid STDs	No			No		No		No		No
Industrial	Oxford	S3	Female	Anglican	S3	Hostel	No	No							No		Yes	Yes	I don't know	Yes	School ( biology lessons)	Yes	Prevents unwanted pregnancy	No			No		No		No		Yes	Friend
Industrial	Mbale High	S4	Male	Anglican	S4	Commute from home	Yes	No	No	No					No	No	No	No	I don't know	Yes	School ( biology lessons)	No		Yes	Condoms	Bought from clinic	No		Yes	Yes	Yes	No	Yes	Friend
Industrial	Mbale High	S4	Female	Catholic	S4	Rent a room out within municipality	Yes	No	No	No	1						No	No	2 weeks after menstruation	Yes	Hospital	Yes	Prevents unwanted pregnancy	No			No		No		No		Yes	Relative
Industrial	Nkoma	S3	Female	Anglican	S3	Hostel	No	No	No	No					No	No	No	No	I don't know	No		Yes	Prevents unwanted pregnancy	No			No		No		No		No
Industrial	Mbale	S2	Female	Born Again	S2	Commute from home	No	No	No	No					No	No	No	No	I don't know	Yes	School ( biology lessons)	No	Some of the contraceptives cause diseases	No			No		No		No		No
Northern	Bugisu High	S4	Male	Catholic	S4	Commute from home	No	No	No						No		No	No	2 weeks after menstruation	No		Yes	To avoid STDs	No			No		No		No		No
Industrial	Mbale	S5	Female	Born Again	S5	Commute from home	Yes	No	No		1				No		Yes	No	1 week after menstruation	Yes	School guidance and counselling	Yes	Prevents unwanted pregnancy	No			No		No		No		Yes	Friend
Industrial	Mbale	S4	Female	Catholic	S4	Commute from home	Yes	No	No	No					No	No	Yes	Yes	I don't know	No		No	Still young	Yes	IUD	Hospital	No		No		Yes	Yes	Yes	Relative
Industrial	Mbale High	S3	Female	Anglican	S3	Commute from home	No	No	No						No		No	No	1 week after menstruation	No		Yes	Prevents unwanted pregnancy	No			No		No		No	No	No
Industrial	Nkoma	S6	Male	Born Again	S6	Hostel	Yes	No	No	No	1	15		17	No		No	No	During menstruation	Yes	Homes/Parents	Yes	Prevention of HIV	No			No		Yes	Yes	No		Yes	Friend
Industrial	Nkoma	S3	Male	Catholic	S3	Commute from home	No	No	No	No	1				No	No	No	No	I don't know	No		Yes		No			No		No		No		No
Industrial	Nkoma	S3	Male	Anglican	S3	Rent a room out within municipality	No	No	No	No					No		No	No	1 week after menstruation	Yes	Marie Stopes	Yes	Prevention of HIV	Yes	Periodic abstinence		Yes	Use of Panadol	No		Yes	Yes	Yes	Friend
Industrial	Nkoma	S3	Female	Catholic	S3	Hostel	Yes	No	No	No			More than a year		No	No	Yes	Yes	2 weeks after menstruation	No		Yes	Prevents unwanted pregnancy	No			No		No		No		No
Industrial	Mbale	S4	Female	Anglican	S4	Commute from home	Yes	No	No						No	No	No	Yes	2 weeks after menstruation	Yes	School ( biology lessons)	Yes	Prevents unwanted pregnancy	No			No		No		Yes	Yes	Yes	Friend
Industrial	Nkoma	S3	Female	Anglican	S3	Hostel	No	No	No	No	1				No	No	No	No	During menstruation	No		Yes		Yes	Periodic abstinence		No		No		No	No	No
Industrial	Oxford	S6	Female	Anglican	S6	Commute from home	No	No	No	No					No		Yes	No	I don't know	No		No	Still young	No			No		No		No		No
Industrial	Mbale High	S6	Female	Anglican	S6	Commute from home	No	No	Yes	Yes	1	18	10-12 months ago	19	No	No	Yes	Yes	1 week after menstruation	Yes	Radio	Yes	Prevents unwanted pregnancy	Yes	Condoms	AIC	No		No		Yes	Yes	Yes	Relative
Industrial	Oxford	S4	Female	Moslem	S4	Hostel	No	No	No	No					No		No	No	1 week after menstruation	Yes	Hospital	No	Some of the contraceptives cause diseases	No			No		No		No		No
Industrial	Mbale High	S3	Male	Born Again	S3	Commute from home	Yes	No	No	No					No	No	Yes	No	During menstruation	Yes	School ( biology lessons)	Yes	Prevents unwanted pregnancy	No			No		No		No	No	No
Industrial	Mbale	S3	Female	Catholic	S3	Commute from home	No	No	No	No					No		No	No	1 week after menstruation	No		No		No			No		No		Yes	No	No
Industrial	Mbale	S2	Female	Born Again	S2	Hostel	No	No	No	No	1				No		No	No	I don't know	Yes	Homes/Parents	No	I don't know contraception	No			No		No		Yes	No	No
Industrial	Oxford	S4	Female	Others	S4	Commute from home	No	No	No	No	1				No		No	No	I don't know	No		Yes		No			No		No		No		Yes	Teacher
Industrial	Oxford	S3	Female	Born Again	S3	Commute from home	No	No	No	No					No		No	No	I don't know	No		No	For married people	No			No		No		No		No
Industrial	Oxford	S5	Male	Anglican	S5	Commute from home	Yes	No	No	No	1				No		Yes	No	2 weeks after menstruation	Yes	Radio	Yes	Prevents unwanted pregnancy	No			No		No		Yes	Yes	Yes	Girlfriend
Industrial	Mbale	S3	Male	Catholic	S3	Commute from home	No	No	No	No			More than a year		No	No	No	No	I don't know	No		No	Still young	Yes	Condoms		No		No		Yes	No	Yes	Friend
Industrial	Mbale	S4	Male	Moslem	S4	Commute from home	Yes	No	No	No	1	5	More than a year	5	No	No	No	No	1 week after menstruation	Yes	TV	Yes	Prevents unwanted pregnancy	Yes	Condoms	Brought by boyfriend/girlfriend	No		No		Yes	Yes	Yes	Relative
Industrial	Oxford	S6	Male	Moslem	S6	Commute from home	No	No	No	No					No		No	No	I don't know	No		No		No			No		No		Yes	No	No
Industrial	Mbale	S2	Male	Catholic	S2	Rent a room out within municipality	No	No	No	No		10	More than a year	11	No	No	Yes	No	I don't know	No		No	I don't know contraception	Yes	Condoms	Hospital	No		No		Yes	Yes	No
Industrial	Mbale High	S2	Female	Born Again	S2	Rent a room out within municipality	No	No	No	No	1	13	1-3 months ago	14	No	No	No	No	1 week after menstruation	Yes	Hospital	Yes	Prevents unwanted pregnancy	Yes	Condoms	Hospital	No		Yes	Yes	Yes	Yes	Yes	Friend
Industrial	Mbale	S2	Female	Anglican	S2	Commute from home	No	No	No	No					No		Yes	Yes	I don't know	Yes	Newspaper	Yes	Prevents unwanted pregnancy	No			No		No		No		No
Industrial	Nkoma	S3	Male	Catholic	S3	Commute from home	Yes	No	No	No	>=2	17	4-6 months ago	17	No	No	No	No	I don't know	Yes	Radio	Yes	Prevents unwanted pregnancy	Yes	Pills	Hospital	No		No	No	Yes	Yes	Yes	Relative
Industrial	Wanale	S4	Male	Born Again	S4	Commute from home	Yes	No	No		1				No		No	No	During menstruation	No		No	Dangerous to human life	No			No		No		No		No
Industrial	Oxford	S2	Female	Moslem	S2	Rent a room out within municipality	No	No	No		1				No	No	Yes	No	I don't know	No	Homes/Parents	Yes	Prevents unwanted pregnancy	No			No		Yes	Yes	No		No
Industrial	Mbale High	S4	Male	Anglican	S4	Commute from home	No	No	No	No					No		No	No	2 weeks after menstruation	No		Yes	To avoid STDs	No			No		No		No	No	Yes	Teacher
Northern	Bugisu high	S5	Male	Catholic	S5	Hostel	Yes	No	No	No					No	No	Yes	No	I don't know	Yes	Hospital	Yes	Prevents unwanted pregnancy	No			Yes	Vasectomy	No	No	Yes	No	Yes	Relative
Industrial	Oxford	S4	Male	Born Again	S4	Commute from home	Yes	No	No	No	>=2	19	4-6 months ago	18	No		No	No	1 week after menstruation	No		No		Yes	Condoms	Hospital	No		No		Yes	Yes	Yes	Relative
Industrial	Mbale	S2	Male	Others	S2	Commute from home	No	No	No						No		Yes	Yes	I don't know	No		Yes	Prevents unwanted pregnancy	No			No		No		No		Yes	Relative
Industrial	Mbale High	S5	Male	Born Again	S5	Commute from home	No	No	No								Yes	No	During menstruation	No		No	Dangerous to human life	No			No		No		No		No
Industrial	Mbale	S3	Female	Catholic	S3	Commute from home	No	No	No	No		4	More than a year	4	No		Yes	Yes	1 week after menstruation	Yes	Hospital	Yes	Prevention of HIV	No			No		No		Yes	Yes	No
Industrial	Oxford	S2	Male	Born Again	S2	Commute from home	Yes	No	No		1				No	No	No	No	1 week after menstruation	Yes	School ( biology lessons)	Yes		Yes	Periodic abstinence		No		No		No		Yes	Neighbour
Industrial	Oxford	S2	Female	Catholic	S2	Commute from home	No	No	No	No							Yes	No	1 week after menstruation	Yes	TV	Yes	Prevents unwanted pregnancy	Yes	Periodic abstinence		No		Yes	No	No
Industrial	Wanale	S6	Male	Anglican	S6	Hostel	No	No	No	No							No	No	During menstruation	No		No		No			No		No	No	Yes	No	No
Industrial	Mbale	S3	Male	Born Again	S3	Commute from home	No	No	No	No					No		No	No	I don't know	No		No		No			No		No		Yes	No	No
Industrial	Oxford	S2	Male	Catholic	S2	Rent a room out within municipality	No	No	No						No		No	No	I don't know	No		Yes	Prevents unwanted pregnancy	No			No		No		No		No
Industrial	Nkoma	S3	Female	Moslem	S3	Commute from home	Yes	No	No	No	1				No	No	Yes	No	I don't know	Yes	Hospital	Yes		No			No		No		No		No
Industrial	Mbale	S4	Male	Born Again	S4	Hostel	Yes	No	No	No	1	6	More than a year	5	No	No	No	No	I don't know	Yes	School ( biology lessons)	Yes	Prevents unwanted pregnancy	No			No		No		Yes	Yes	Yes	Relative
Industrial	Mbale High	S4	Female	Born Again	S4	Rent a room out within municipality	No	No	No	No							No	No	I don't know	No		Yes	Prevents unwanted pregnancy	No			No		No		No		No
Northern	Bugisu High	S4	Female	Born Again	S4	Hostel	Yes	No	No	No	>=2				No	No	Yes	Yes	1 week after menstruation	No		Yes	Prevents unwanted pregnancy	No			No		No		No	No	Yes	Relative
Industrial	Nkoma	S3	Female	Anglican	S3	Commute from home	Yes	No	No	No	1	16	10-12 months ago	17	No	No	Yes	Yes	1 week after menstruation	No		Yes	Prevents unwanted pregnancy	No			No		No		Yes	Yes	No
Industrial	Mbale	S5	Male	Catholic	S5	Hostel	No	No		No					No		No	No	2 weeks after menstruation	No		Yes	Prevents unwanted pregnancy	No			No		No		No		Yes	Friend
Industrial	Nkoma	S5	Female	Anglican	S5	Commute from home	Yes	No	No						No	No	Yes	No	2 weeks after menstruation	Yes	School ( biology lessons)	Yes	Prevents unwanted pregnancy	No			No		No		No		Yes	Friend
Industrial	Mbale	S3	Male	Catholic	S3	Commute from home	No	No	No						No		No	No	I don't know	No		No		No			No		No		No		No
Industrial	Nkoma	S3	Female	Moslem	S3	Commute from home	Yes	No	No	No	>=2	16	4-6 months ago	17	No	Yes	Yes	No	I don't know	Yes	School ( biology lessons)	No		No			Yes		No		Yes	No	Yes	Friend
Industrial	Oxford	S4	Male	Born Again	S4	Commute from home	No	No	No	No	1	18	1-3 months ago	17	No	No	No	No	I don't know	Yes	Health Centre	No		Yes	Condoms	Health facility	No		No		No		No
Industrial	Mbale High	S4	Male	Born Again	S4	Rent a room out within municipality	Yes	No	No	No					No		Yes	Yes	I don't know	Yes	Hospital	Yes	Prevention of HIV	No			No				Yes	No	No
Industrial	Mbale	S3	Female	Anglican	S3	Hostel	Yes	No	No						No		No	No	I don't know	Yes	Homes/Parents	Yes	Prevents unwanted pregnancy	No			No		No		No		Yes	Relative
Industrial	Nkoma	S4	Male	Moslem	S4	Commute from home	No	No	No						No		Yes	Yes	I don't know	No		No	Still young	No			No		No		No		No
Industrial	Mbale	S3	Female	Catholic	S3	Commute from home	No	No	No						No		No	No	I don't know	Yes	TV	Yes	Prevents unwanted pregnancy	No			No		No		No		No
Industrial	Oxford	S3	Female	Born Again	S3	Commute from home	No	No	No	No					No		No	No	I don't know	No		No	I don't know contraception	No			No		No		No		No
Industrial	Mbale	S3	Female	Moslem	S3	Commute from home	No	No		No					No		No	No	I don't know	Yes	School ( biology lessons)	No	Still young	No			No		No		No		No
Industrial	Mbale High	S3	Female	Born Again	S3	Commute from home	Yes	No	No	No	1	15	10-12 months ago	16	No	No	No	No	1 week after menstruation	No		No		Yes	Periodic abstinence		No		No		Yes	Yes	Yes	Friend
Industrial	Mbale	S4	Male	Anglican	S4	Commute from home	No	No	No	No					No		No	No	I don't know	Yes	TV	No	Still young	No			No		No		No		No
Industrial	Oxford	S3	Female	Born Again	S3	Commute from home	No	No	No	No	>=2	17	More than a year		No		No	No	I don't know	Yes		Yes		Yes	Condoms	Brought by boyfriend/girlfriend	Yes	Use of Panadol	Yes	Yes	Yes	Yes	Yes	Boyfriend
Industrial	Mbale	S3	Male		S3	Hostel	No	No	No	No					No	No		No	I don't know	Yes	Health Centre	Yes	Prevents unwanted pregnancy	No			Yes	Breastfeeding	No		No	No	Yes	Relative
Industrial	Mbale	S3	Female	Born Again	S3	Rent a room out within municipality	No	No	No	No			More than a year		No	No	No	No	I don't know	Yes	Hospital	Yes	Prevents unwanted pregnancy	No			No		No		Yes	Yes	No
Industrial	Mbale	S4	Female	Moslem	S4	Commute from home	Yes	No	No	No							Yes	No	2 weeks after menstruation	Yes	TV	No	Dangerous to human life	No			No		No		Yes	No	Yes	Relative
Industrial	Nkoma	S4	Female	Catholic	S4	Commute from home	Yes	No	No	No	1	15	1-3 months ago	16	No	No	No	No	I don't know	No		Yes	Prevents unwanted pregnancy	Yes	Condoms		No		No		No	No	Yes	Friend
Industrial	Oxford	S2	Female	Moslem	S2	Commute from home	Yes	No	No	No	1		More than a year	15	No	No	No	No	I don't know	No		No		No			No		No		No		No
Industrial	Mbale	S4	Male	Catholic	S4	Rent a room out within municipality	No	No	No	No					No	No	No	No	I don't know	No		No		No			No		No		No		No
Industrial	Nkoma	S5	Male	Moslem	S5	Commute from home	Yes	No	No		>=2	10		9	No		Yes	Yes	During menstruation	Yes	Health Centre	Yes	Prevents unwanted pregnancy	No			No		No		Yes	No	No
Industrial	Mbale	S2	Female	Born Again	S2	Commute from home	No	No	No	No					No	No	No	No	I don't know	Yes	Hospital	Yes	Prevents unwanted pregnancy	No			No		No		Yes	No	No
Industrial	Oxford	S2	Female	Moslem	S2	Commute from home	Yes	No	No	No	1				No		No	No	I don't know	No		No	Dangerous to human life	No			No		No		No		No
Industrial	Nkoma	S4	Male	Moslem	S4	Commute from home	No	No	No	No							No	Yes	I don't know	Yes	TV	Yes	Prevention of HIV	No			No		No		Yes	No	No
Industrial	Mbale	S4	Male	Catholic	S4	Commute from home	Yes	No	No	No					No		Yes	Yes	I don't know	No		No		No			No		No		No		No
Industrial	Mbale High	S6	Male	Anglican	S6	Commute from home	No	No	No								Yes	No	2 weeks after menstruation	Yes	School ( biology lessons)	No	Dangerous to human life	No			No		No		Yes	No	No
Industrial	Mbale High	S2	Female	Catholic	S2	Hostel	Yes	No	No	No					No	No	Yes	Yes	I don't know	No		No		No			No		No		No	No	No
Industrial	Oxford	S3	Male	Born Again	S3	Rent a room out within municipality	Yes	No	No						No		No	No	I don't know	No		Yes	Prevents unwanted pregnancy	No			No		No		No		No
Industrial	Nkoma	S3	Male	Catholic	S3	Commute from home	No	No	No						No	No	No	No	1 week after menstruation	Yes	School ( biology lessons)	Yes	To avoid STDs	No			No		No		No		No
Industrial	Mbale	S5	Male	Born Again	S5	Commute from home	No	No	No	No					No		No	No	I don't know	Yes	Health Centre	Yes	Prevents unwanted pregnancy	No			No		No		No		No
Industrial	Mbale High	S3	Male	Born Again	S3	Rent a room out within municipality	Yes	No	No	No					No	No	Yes	Yes	2 weeks after menstruation	No		No		No			No		No		No	No	No
Industrial	Mbale High	S2	Female	Moslem	S2	Commute from home	No	No	No		1				No		No	No	1 week after menstruation	No		Yes	Prevents unwanted pregnancy	No			No		No	No	No	No	No
Industrial	Nkoma	S4	Male	Catholic	S4	Commute from home	No	No	No	No	1	17	4-6 months ago	16	No	No	No	No	During menstruation	Yes	School ( biology lessons)	Yes	Prevention of HIV	No			No		No		Yes	Yes	Yes	Friend
Industrial	Mbale	S6	Male	Anglican	S6	Hostel	Yes	No	No	No	>=2		1-3 months ago		No		No	No	I don't know	No	Hospital	Yes	Prevents unwanted pregnancy	No			No		No		Yes	No	No
Industrial	Mbale	S4	Male	Born Again	S4	Hostel	No	No	No						No		Yes	No	I don't know	No		Yes	To avoid STDs	No			No		No		No		Yes	Relative
Industrial	Mbale	S2	Female	Born Again	S2	Commute from home	No	No	No	No					No	No	No	No	I don't know	Yes	School ( biology lessons)	No		No			Yes	Emergency pill	No		No		No
Industrial	Nkoma	S6	Female	Catholic	S6	Commute from home	Yes	No	No	No					No		No	No	I don't know	Yes	School ( biology lessons)	No		No			No		No		No		Yes	Friend
Northern	Bugisu High	S4	Female	Others	S4	Hostel	Yes	No	No	No	1				No	No	No	No	During menstruation	Yes	Health Centre	Yes	Prevention of HIV	No			Yes	Emergency pill	No		No	Yes	Yes	Relative
Industrial	Oxford	S4	Male	Moslem	S4	Rent a room out within municipality	No	No	Yes	No	1		1-3 months ago		No		Yes	Yes	During menstruation	Yes	Homes/Parents	No	Some of the contraceptives cause diseases	No			No		No		No		No
Industrial	Nkoma	S3	Male	Moslem	S3	Hostel	No	No	No	No	1						No	Yes	1 week after menstruation	Yes	Hospital	No	May lead to cancer of the uterus	No			No		No	No	No	No	No
Industrial	Mbale	S3	Male	Anglican	S3	Hostel	No	No	No						No		No	No	I don't know	Yes	Radio	No	I don't know contraception	No			No		No		No	No	No
Industrial	Nkoma	S4	Female	Moslem	S4	Commute from home	No	No	No						No			No	2 weeks after menstruation	No		Yes	Prevents unwanted pregnancy	No			No		No		No		No
Industrial	Oxford	S2	Female	Moslem	S2	Commute from home	No	No	No	No	1				No	No	No	No	I don't know	No		No	Dangerous to human life	No			No		No		No		No
Industrial	Wanale	S4	Female	Born Again	S4	Commute from home	Yes	No	No						No		Yes	Yes	During menstruation	No		Yes	Prevents unwanted pregnancy	No			No		No		Yes	No	Yes	Friend
Industrial	Nkoma	S3	Female	Anglican	S3	Commute from home	Yes	No	No	No					No		No	No	During menstruation	Yes	Radio	Yes	Prevention of HIV	Yes	Condoms	Bought from clinic	No		No		No	No	No
Industrial	Nkoma	S6	Female	Moslem	S6	Commute from home	Yes	No	No	No					No	No	No	No	2 weeks after menstruation	Yes	School guidance and counselling	No	Dangerous to human life	No			No		No	No	No	No	Yes	Relative
Industrial	Nkoma	S4	Female	Born Again	S4	Commute from home	Yes	No	No	No	1				No	No	No	No	2 weeks after menstruation	Yes	School ( biology lessons)	No		No			No		Yes	Yes	No	No	Yes	Boyfriend
Industrial	Mbale High	S3	Female	Catholic	S3	Commute from home	No	No	No								No	No	I don't know	Yes	Radio	Yes	Prevention of HIV	No			No		No		Yes	No	No
Industrial	Mbale	S3	Female	Catholic	S3	Hostel	No	No	No						No		No	No	1 week after menstruation	Yes	School ( biology lessons)	Yes	Prevents unwanted pregnancy	No			No		No		No		Yes	Friend
Industrial	Mbale	S4	Male	Catholic	S4	Hostel	No	No	No	No							Yes	Yes	I don't know	No		Yes	Prevents unwanted pregnancy	No			No		No		No		No
Industrial	Nkoma	S6	Male	Moslem	S6	Rent a room out within municipality	No	No	No	No					No	No	Yes	Yes	During menstruation	Yes	Hospital	No	It will increase the spread of HIV/AIDS or STDs	No			No		No	No	No	No	No
Industrial	Nkoma	S5	Female	Catholic	S5	Commute from home	Yes	No	No	No					No	No	No	No	1 week after menstruation	Yes	Marie Stopes	Yes	Prevents unwanted pregnancy	No			No		No		Yes	No	No
Industrial	Nkoma	S3	Male	Moslem	S3	Commute from home	No	No	No	No					No	No	No	No	I don't know	Yes	Radio	Yes	Prevents unwanted pregnancy	No			No		No		No		No
Industrial	Mbale High	S4	Female	Moslem	S4	Rent a room out within municipality	Yes	No	No	No					No	No	No	No	I don't know	No		No		No			No		No		Yes	Yes	Yes	Teacher
Industrial	Nkoma	S6	Male	Anglican	S6	Commute from home	No	No	No		1	15		16	No	No	Yes	Yes	1 week after menstruation	No		Yes	Prevents unwanted pregnancy	Yes	Condoms	Hospital	No		No		No		No
Industrial	Mbale High	S6	Male	Born Again	S6	Commute from home	Yes	No	No	No	>=2		10-12 months ago	18	No	No	No	No	I don't know	No		Yes	Prevents unwanted pregnancy	Yes	Condoms		No		No	No	No	No	Yes	Friend
Industrial	Mbale High	S6	Male	Born Again	S6	Rent a room out within municipality	No	No	No	No					No	No	No	No	2 weeks after menstruation	Yes	School ( biology lessons)	Yes	Prevents unwanted pregnancy	No			No		No		No	No	No
Industrial	Nkoma	S3	Female	Others	S3	Commute from home	No	No	No	No					No	No	Yes	Yes	I don't know	No		No		No			No		No		Yes	Yes	Yes	Relative
Industrial	Mbale	S4	Male	Anglican	S4	Commute from home	Yes	No	No		1						Yes	Yes	I don't know	Yes	Radio	Yes	Prevents unwanted pregnancy	No			No		No		Yes	No	No
Industrial	Mbale	S2	Female	Moslem	S2	Commute from home	No	No	No	No					No		No	No	I don't know	No		Yes	Prevents unwanted pregnancy	No			No		No		No		No
Northern	Bugisu High	S4	Female	Catholic	S4	Hostel	Yes	No	No	No	1				No	No	No	No	I don't know	Yes	Radio	Yes	Prevention of HIV	Yes	Injections	Hospital	No		Yes	No	Yes	No	No
Industrial	Mbale	S4	Female	Born Again	S4	Commute from home	No	No	No		>=2				No		No	No	I don't know	No				No			No		No		No		No
Industrial	Mbale	S2	Female	Born Again	S2	Rent a room out within municipality	No	No	No	No	>=2				No		Yes	No	During menstruation	Yes	Hospital	Yes	Prevents unwanted pregnancy	No			No		No		No		No
Industrial	Mbale	S2	Male	Catholic	S2	Commute from home	No	No	No						No		No	No	I don't know	No		No		No			No		No		No		No
Industrial	Nkoma	S3	Female	Anglican	S3	Rent a room out within municipality	Yes	No	No	No					No		No	No	I don't know	No		Yes	Prevents unwanted pregnancy	No			No		No		No		No
Industrial	Nkoma	S4	Male	Moslem	S4	Commute from home	No	No	No		>=2						No	No	I don't know	Yes	School ( biology lessons)	Yes	Prevents unwanted pregnancy	No			Yes	Emergency pill	No		Yes	No	No
Industrial	Nkoma	S4	Male	Born Again	S4	Rent a room out within municipality	No	No	No	No	1				No	No	Yes	Yes	I don't know	Yes	Hospital	Yes		No			No		No		No	No	No
Industrial	Mbale	S4	Female	Catholic	S4	Commute from home	No	No	No	No					No		Yes	Yes	1 week after menstruation	Yes	Health Centre	Yes	Prevents unwanted pregnancy	No			No		No		Yes	No	Yes	Doctor
Industrial	Nkoma	S3	Female	Catholic	S3	Commute from home	No	No	No								No	No	During menstruation	Yes	School ( biology lessons)	No		No			No		No		No	No	No
Industrial	Nkoma	S6	Male	Anglican	S6	Hostel	Yes	No	No	No					No	No	No	Yes	I don't know	No		Yes	Prevents unwanted pregnancy	No			Yes		No	No	Yes	Yes	Yes
Industrial	Mbale	S4	Female	Catholic	S4	Commute from home	Yes	No	No		1				No		No	No	1 week after menstruation	No		Yes	Prevention of HIV	No			No		No		No		Yes	Friend
Industrial	Mbale High	S3	Male	Catholic	S3	Commute from home	No	No	No	No	1				No	No	No	No	I don't know	No		Yes	Prevention of HIV	No			Yes		No		No	No	No
Industrial	Mbale High	S5	Male	Born Again	S5	Rent a room out within municipality	No	No	No	No	1	18	1-3 months ago	17	No	No	No	No	During menstruation	Yes	School ( biology lessons)	Yes	Prevents unwanted pregnancy	Yes	Withdrawal method		No		No		No	No	No
Industrial	Mbale	S2	Male	Moslem	S2	Commute from home	No	No	No	No					No		No	No	I don't know	No		No	Still young	No			No		No		Yes	No	No
Industrial	Nkoma	S6	Female	Born Again	S6	Commute from home	No	No	No	No							Yes	No	1 week after menstruation	Yes	TV	Yes	Prevents unwanted pregnancy	No			No		No		No		No
Industrial	Nkoma	S3	Female	Born Again	S3	Commute from home	No	No	No						No	No	No	No	I don't know	No		No		No			No		No		No		No
Industrial	Mbale	S2	Female	Born Again	S2	Rent a room out within municipality	Yes	No	No	No	1				No	No	Yes	Yes	I don't know	No		No	I don't know contraception	No			No		No		No		No
Industrial	Nkoma	S3	Female	Catholic	S3	Commute from home	Yes	No	No	No	1		1-3 months ago		No	No	No	No	I don't know	No		Yes	Prevents unwanted pregnancy	No			No		No		Yes	No	No
Industrial	Nkoma	S3	Female	Born Again	S3	Commute from home	Yes	No	No		1						No	No	1 week after menstruation	No		No	Dangerous to human life	No			No		No		No	No	Yes	Relative
Industrial	Oxford	S2	Female	Catholic	S2	Commute from home	No	No	No	No					No		Yes	Yes	1 week after menstruation	Yes	Homes/Parents	No	I don't know contraception	No			No		No		No		No
Industrial	Nkoma	S6	Female	Anglican	S6	Commute from home	Yes	No	No		>=2				No		Yes	No	I don't know	Yes	School ( biology lessons)	Yes	Prevents unwanted pregnancy	No			No		No		No		No
Industrial	Oxford	S2	Male	Moslem	S2	Commute from home	No	No	No						No		No	No	I don't know	Yes	School ( biology lessons)	Yes	To avoid STDs	No			Yes		Yes		Yes	No	No
Industrial	Mbale	S5	Female	Anglican	S5	Commute from home	Yes	No	No	No	1				No	No	No	No	2 weeks after menstruation	No		Yes	Prevents unwanted pregnancy	Yes	Pills	Hospital	No		No		No		Yes	Girlfriend
Industrial	Mbale	S2	Female	Anglican	S2	Commute from home	Yes	No	No	No							Yes		I don't know	Yes	Radio	No	it has side effects	No			No		No		Yes	No	Yes	Relative
Industrial	Oxford	S3	Female	Moslem	S3	Hostel	No	No	No	No					No		No	No	1 week after menstruation	Yes	Hospital	No		No			No		No		No		No
Industrial	Nkoma	S4	Female		S4	Commute from home	No	No	No						No		No	No	I don't know	No		No	Dangerous to human life	No			Yes		No		Yes	No	Yes	Teacher
Industrial	Mbale High	S5	Female	Catholic	S5	Commute from home	No	No	No	No					No	No	No	No	During menstruation	Yes	Health Centre	Yes	Prevents unwanted pregnancy	No			No		No		Yes	Yes	Yes	Friend
Industrial	Mbale	S3	Female	Born Again	S3	Hostel	No	No	No						No		Yes	Yes	1 week after menstruation	No		No	Dangerous to human life	No			No		No		No		No
Industrial	Nkoma	S3	Female	Moslem	S3	Commute from home	Yes	No	No	No					No	No	No	No	1 week after menstruation	No		No	Dangerous to human life	No			No		No		No		No
Industrial	Nkoma	S5	Female	Moslem	S5	Rent a room out within municipality	No	No	No	No	1		More than a year	16	No	No	Yes	Yes	1 week after menstruation	Yes	Hospital	No	Dangerous to human life	Yes	Condoms	Health facility	No		No		No	No	No
Industrial	Oxford	S4	Male	Catholic	S4	Rent a room out within municipality	Yes	No	No	No	1		More than a year	16	No		No	No	I don't know	Yes	School ( biology lessons)	Yes	Prevents unwanted pregnancy	Yes	Condoms	Distributed at the cultural circumcision ground	No		No		No		No
Industrial	Wanale	S4	Male	Anglican	S4	Hostel	Yes	No	No	No					No		No	No	1 week after menstruation	No		Yes	Prevents unwanted pregnancy	No			No		No		Yes	No	No
Industrial	Nkoma	S6	Female	Anglican	S6	Hostel	No	No	No	No	1				No	No	No	No	I don't know	No		No		No			No		No		No	No	No
Industrial	Mbale High	S4	Female	Born Again	S4	Rent a room out within municipality	No	No	No	No	1	15	More than a year	15	No	No	Yes	No	During menstruation	Yes	Hospital	No		Yes	Condoms	Hospital	No		No		No	No	No
Northern	Bugisu high	S5	Male	Catholic	S5	Hostel	Yes	No	No	No					No	No	No	No	2 weeks after menstruation	Yes	Hospital	Yes	To avoid STDs	No			No		No	No	Yes	No	Yes	Friend
Industrial	Mbale High	S6	Female	Born Again	S6	Hostel	No	No	No	No					No	No	No	No	1 week after menstruation	Yes	Radio	Yes	Prevents unwanted pregnancy	No			No		No		Yes	Yes	Yes	Relative
Northern	Bugisu high	S6	Female	Moslem	S6	Commute from home	No	No	No	No					No	No	No	No	1 week after menstruation	Yes	Radio	No	Still young	No			No		No	No	No	No	No
Industrial	Nkoma	S3	Female	Others	S3	Commute from home	No	No	No	No					No		Yes	No	I don't know	No		No		No			No		No		No		No
Industrial	Mbale	S3	Male	Catholic	S3	Hostel	No	No	No	No					No		No	Yes	I don't know	Yes	Homes/Parents	Yes		Yes	Withdrawal method		No		No		No		No
Industrial	Mbale High	S2	Female	Born Again	S2	Commute from home	No	No	No	No					No	No	No	No	During menstruation	No		No		No			No		No		No	No	No
Industrial	Oxford	S2	Female	Catholic	S2	Commute from home	No	No	No	No	1		4-6 months ago		No		No	Yes	I don't know	Yes	Hospital	No	Still young	Yes	Pills	Hospital	No		No		No		No
Industrial	Mbale	S5	Female	Born Again	S5	Hostel	No	No	No	No					No		No	No	1 week after menstruation	Yes	Radio	Yes	May lead to cancer of the uterus	No			No		No		No		No
Industrial	Mbale	S3	Female	Catholic	S3	Commute from home	No	No	No	No					No		No	Yes	1 week after menstruation	Yes	School guidance and counselling	Yes	Prevents unwanted pregnancy	No			No		No		Yes	Yes	Yes	Friend
Northern	Bugisu high	S4	Male	Born Again	S4	Hostel	No	No	No	No					No	No	No	No	I don't know	Yes	Radio	Yes	Prevents unwanted pregnancy	No			No		No	No	No	No	No
Industrial	Oxford	S2	Female	Born Again	S2	Commute from home	No	No	No						No		No	No	I don't know	No		No		No			No		No		No		No
Industrial	Mbale High	S3	Male	Moslem	S3	Commute from home	Yes	No	No						No		No	No	I don't know	No		No	Prevents unwanted pregnancy	No			No		No		No	No	No
Industrial	Mbale	S3	Male	Born Again	S3	Commute from home	No	No	No						No		Yes	No	I don't know	No		Yes	Prevents unwanted pregnancy	No			No		No		No		No
Industrial	Nkoma	S3	Female	Born Again	S3	Rent a room out within municipality	Yes	No	No	No		10			No	No	No	No	During menstruation	Yes		No		No			No		No		No		Yes	Relative
Industrial	Wanale View	S2	Female	Born Again	S2	Commute from home	No	No	No	No					No	No	Yes	No	1 week after menstruation	No		No	Still young	No			No		No		No	No	Yes	Teacher
Industrial	Mbale	S4	Female	Born Again	S4	Commute from home	No	No	No	No	>=2				No	No	No	No	I don't know	No		No		No			No		No		No		No
Industrial	Mbale High	S3	Male	Catholic	S3	Rent a room out within municipality	No	No	Yes	Yes	1	16	7-9 months ago	16	No	Yes	No	No	I don't know	No		No		Yes	Condoms	Bought from clinic	No		No		No	No	No
Industrial	Nkoma	S4	Female	Moslem	S4	Commute from home	No	No	No	No	>=2		More than a year		No	No	No	No	I don't know	Yes	Hospital	Yes	Prevents unwanted pregnancy	No			No		No		No	No	No
Industrial	Nkoma	S3	Female	Born Again	S3	Commute from home	No	No	No	No					No	No	No	No	I don't know	Yes	School ( biology lessons)	No	Dangerous to human life	No			Yes	Counting days after menstruation	No	Yes	Yes	Yes	Yes	Doctor
Industrial	Oxford	S3	Female	Catholic	S3	Commute from home	No	No	No		1				No		No	No	I don't know	No		No		Yes	Injections	Hospital	No		No		No		No
Industrial	Mbale	S4	Female	Catholic	S4	Commute from home	No	No	No	No					No		No	No	I don't know	Yes	School ( biology lessons)	Yes	Prevents unwanted pregnancy	No			No		No		No		No
Industrial	Wanale View	S2	Female	Catholic	S2	Rent a room out within municipality	No	No	No	No	1				No	No	No	No	During menstruation	Yes	Hospital	No	Dangerous to human life	No			No		No		No	No	No
Industrial	Mbale	S2	Male	Anglican	S2	Commute from home	No	No	No	No	1				No		No	No	I don't know	No		No		No			No		No		No		No
Northern	Bugisu high	S6	Female	Moslem	S6	Commute from home	No	No	No	No					No	No	No	No	1 week after menstruation	Yes	TV	No	Dangerous to human life	No			No		No	No	No	No	No
Industrial	Mbale	S2	Female	Moslem	S2	Commute from home	Yes	No	No	No					No	No	Yes	Yes	I don't know	Yes	Hospital	Yes	Prevents unwanted pregnancy	No			No		No		No		Yes	Friend
Industrial	Mbale	S4	Male	Moslem	S4	Commute from home	No	No	No	No	>=2	7		13	No	No	Yes	Yes	I don't know	Yes	School ( biology lessons)	No	Dangerous to human life	Yes	Condoms	Hospital	No		No		No	No	Yes	Girlfriend
Industrial	Mbale	S3	Male	Born Again	S3	Commute from home	Yes	No	No	No	1	12	More than a year	12	No	No	No	No	1 week after menstruation	Yes	TV	Yes	Prevents unwanted pregnancy	Yes	Condoms	MarieStopes	No		No		Yes	No	Yes	Friend
Industrial	Mbale	S4	Female	Anglican	S4	Commute from home	No	No	No	No	1	16	More than a year	9	Yes	Yes	Yes	Yes	I don't know	Yes		No		Yes	Condoms	Hospital	No		Yes	Yes	Yes	Yes	No
Industrial	Nkoma	S3	Female	Born Again	S3	Commute from home	Yes	No	No	No					No	No	No	No	I don't know	Yes	School ( biology lessons)	No		No			No		No		No		No
Industrial	Mbale	S2	Male	Anglican	S2	Commute from home	Yes	No	No						No		No	No	I don't know	Yes	Radio	No	Dangerous to human life	No			Yes	Vasectomy	No		No		Yes	Friend
Industrial	Nkoma	S4	Female	Catholic	S4	Commute from home	Yes	No	No						No	No	Yes	Yes	I don't know	Yes	Hospital	Yes	Prevents unwanted pregnancy	No			No		No				Yes	Friend
Industrial	Nkoma	S3	Female	Moslem	S3	Commute from home	Yes	No	No	No	1				No	No	Yes	No	During menstruation	No		No	Dangerous to human life	No			No		No		No		No
Industrial	Mbale	S4	Female	Born Again	S4	Commute from home	No	No	No	No					No	No	No	No	I don't know	Yes	School ( biology lessons)	No	I don't know contraception	No			No		No		No		Yes	Teacher
Industrial	Nkoma	S6	Female	Born Again	S6	Commute from home	Yes	No	No	No					No	No	Yes	No	1 week after menstruation	Yes	Hospital	Yes	prevention of HIV and unwanted pregnanacy	No			No		No	No	Yes	Yes	Yes	Doctor
Industrial	Mbale	S4	Female	Catholic	S4	Commute from home	No	No	No						No		No	No	During menstruation	Yes	School ( biology lessons)	Yes	Prevents unwanted pregnancy	No			No		No		No		No
Industrial	Mbale	S5	Male	Moslem	S5	Commute from home	Yes	No	No	No	1	14	More than a year	14	No	No		No	During menstruation	No		Yes	Prevents unwanted pregnancy	No			No		No		No		No
Industrial	Mbale	S4	Male	Moslem	S4	Hostel	No	No	No	No					No	No	No	No	I don't know	No		No		No			No		No		No		No
Industrial	Nkoma	S5	Male	Moslem	S5	Rent a room out within municipality	Yes	No	No						No	No	No	No	1 week after menstruation	No		Yes	Prevents unwanted pregnancy	No			No		Yes		No	No	No
Industrial	Mbale	S2	Male	Moslem	S2	Commute from home	No	No							No	No	Yes	Yes	I don't know	Yes	School ( biology lessons)	No	Dangerous to human life	No			No		No		No		No
Industrial	Nkoma	S3	Female	Born Again	S3	Commute from home	No	No	No	No					No	No	No	No	I don't know	Yes	Homes/Parents	Yes	Prevention of HIV	No			No		No		No	No	No
Industrial	Mbale	S4	Male	Anglican	S4	Hostel	No	No	No	No					No		Yes	No	I don't know	Yes	Radio	No	Dangerous to human life	No			No		No		Yes	No	No
Industrial	Oxford	S6	Male	Anglican	S6	Commute from home	No	No	No	No					No		Yes	No	I don't know	Yes	Radio	No	Affects the reproductive system or organ	No			No		No		No		No
Industrial	Mbale	S4	Female	Anglican	S4	Commute from home	Yes	No	No	No					No	No	Yes	No	2 weeks after menstruation	Yes	TV	Yes	Prevents unwanted pregnancy	No			No		No		Yes	No	No
Industrial	Mbale	S5	Female	Anglican	S5	Rent a room out within municipality	No	No	No						No		No	No	I don't know	Yes	Health Centre	No	Dangerous to human life	No			No		No		No		No
Industrial	Mbale High	S4	Female	Catholic	S4	Hostel	Yes	No	No		1				No		Yes	Yes	1 week after menstruation	Yes	Health Centre	Yes	Prevents unwanted pregnancy	No			No		No		Yes	Yes	Yes	Friend
Industrial	Oxford	S3	Female	Anglican	S3	Rent a room out within municipality	Yes	No	No	No	1		1-3 months ago		No		Yes	Yes	2 weeks after menstruation	Yes	Marie Stopes	Yes	Prevents unwanted pregnancy	Yes	Condoms	MarieStopes	Yes	Use of Panadol	Yes	Yes	Yes	Yes	No
Industrial	Mbale High	S3	Male	Born Again	S3	Commute from home	No	No	No	No	1	17	7-9 months ago	16	No	No	Yes	No	During menstruation	Yes	Hospital	Yes	Prevention of HIV	Yes	Condoms	Hospital	No		Yes	No	No	No	No
Industrial	Nkoma	S4	Female	Born Again	S4	Hostel	No	No	No						No		No	No	I don't know	Yes	School ( biology lessons)	No		No			No		No		No	No	No
Industrial	Mbale	S5	Male	Anglican	S5	Commute from home	Yes	No	No	No	>=2				No	No	No	No	I don't know	Yes	School ( biology lessons)	No	Dangerous to human life	Yes	Periodic abstinence		No		No		No	No	No
Industrial	Mbale	S2	Male	Anglican	S2	Commute from home	Yes	No	No	No	1		More than a year		No		No	No	1 week after menstruation	No		No	Still young	No			No		No		Yes	No	No
Industrial	Mbale	S3	Female	Moslem	S3	Commute from home	No	No	No						No		No	No	1 week after menstruation	No		Yes	To avoid STDs	No			No		No		No		No
Industrial	Mbale High	S4	Male	Catholic	S4	Commute from home	Yes	No	No	No					No	No	Yes	Yes	During menstruation	No		Yes	Prevents unwanted pregnancy	No			No		No		No	Yes	Yes	Friend
Industrial	Mbale High	S4	Male	Born Again	S4	Commute from home	No	No	No						No		Yes	Yes	During menstruation	No		No					No		No		No		No
Industrial	Nkoma	S3	Male	Born Again	S3	Commute from home	No	No	No	No					No	No	No	No	I don't know	No		No		No			No		No		Yes		No
Industrial	Mbale High	S3	Female	Born Again	S3	Commute from home	Yes	No	No	No					No	No	No	No	1 week after menstruation	Yes	Health Centre	Yes	Prevents unwanted pregnancy	No			No		No		Yes	Yes	Yes	Friend
Industrial	Oxford	S3	Female	Born Again	S3	Commute from home	Yes	No	No	No	1				No		No	No	I don't know	No		No	Still young	No			No		No		No		No
Industrial	Mbale	S2	Female	Born Again	S2	Commute from home	Yes	No	No	No					No		No	No	I don't know	No		No		No			No		No		No		No
Industrial	Mbale	S2	Male	Others	S2	Hostel	No	No	No						No		No	No	I don't know	No		Yes	Prevents unwanted pregnancy	No			No		No		No		No
Industrial	Nkoma	S3	Female	Catholic	S3	Commute from home	Yes	No	No	No	1	16	More than a year	17	No	No	No	No	1 week after menstruation	No		No		No			No		No		Yes	Yes	Yes	Friend
Industrial	Mbale	S5	Male	Moslem	S5	Commute from home	Yes	No		No	1	7	More than a year	6	No		No	No	1 week after menstruation	Yes	School ( biology lessons)	Yes	Prevents unwanted pregnancy	Yes	Condoms	Hospital	No		No		Yes	No	Yes	Girlfriend
Industrial	Oxford	S6	Female	Catholic	S6	Hostel	No	No	No	Yes	>=2	16	More than a year		Yes	No	No	No	I don't know	No		Yes	Prevents unwanted pregnancy	Yes	Condoms	Hospital	No		No	No	No
Industrial	Mbale	S2	Male	Anglican	S2	Commute from home	No	No		No					No	No	No	No	I don't know	Yes	School ( biology lessons)	No	Dangerous to human life	No			No		No		Yes	No	No
Industrial	Nkoma	S4	Male	Born Again	S4	Commute from home	No	No	No	No	1	18	1-3 months ago	16	No	No	No	No	I don't know	No		No	Dangerous to human life	No			No			No	No	No	Yes	Friend
Industrial	Mbale High	S2	Female	Catholic	S2	Commute from home	No	No	No						No		No	Yes	During menstruation	No		Yes	Prevents unwanted pregnancy	No			No		No		No		No
Industrial	Wanale	S6	Male	Moslem	S6	Commute from home	Yes	No	No	No	1						Yes	Yes	2 weeks after menstruation	No		Yes	Prevents unwanted pregnancy	No			No		No		No		No
Industrial	Mbale	S4	Female	Anglican	S4	Hostel	Yes	No	No	No					No	No	Yes	No	I don't know	No		Yes	Prevents unwanted pregnancy	No			Yes		No		No	No	No
Industrial	Nkoma	S6	Male	Catholic	S6	Rent a room out within municipality	Yes	No	No	No					No	No	No	No	1 week after menstruation	Yes	Newspaper	Yes	To avoid STDs	No			No		No	No	No	No	Yes	Friend
Industrial	Wanale	S6	Female	Born Again	S6	Commute from home	No	No	No						No		Yes	Yes	2 weeks after menstruation	Yes	School ( biology lessons)	Yes	Prevents unwanted pregnancy	No			Yes	Breastfeeding	No		No		No
Industrial	Mbale	S5	Male	Catholic	S5	Commute from home	No	No	No	No	1		More than a year	16	No		No	No	I don't know	No		Yes	Prevention of HIV	No			No		No		No		No
Industrial	Mbale	S4	Female	Moslem	S4	Commute from home	No	No	No	No	1		More than a year		No		No	No	1 week after menstruation	No		Yes	Prevents unwanted pregnancy	No			No		No		Yes	Yes	No
Industrial	Nkoma	S6	Female	Born Again	S6	Hostel	Yes	No	No		1				No	No	No	No	1 week after menstruation	Yes	School ( biology lessons)	Yes	Prevents unwanted pregnancy	Yes			No		No		No		No
Industrial	Mbale	S2	Male	Catholic	S2	Commute from home	No	No	No						No		No	No	I don't know	No		Yes	Prevents unwanted pregnancy	No			No		No		No		No
Industrial	Nkoma	S4	Female	Moslem	S4	Hostel	No	No	No	No	1	16	More than a year	17	No	No	No	No	During menstruation	No		No	Dangerous to human life	No			No		No		No	No	Yes	Friend
Industrial	Mbale High	S4	Female	Born Again	S4	Hostel	Yes	No	No						No		No	No	2 weeks after menstruation	Yes	School ( biology lessons)	Yes	To avoid STDs	No			No		No		No		No
Industrial	Oxford	S3	Male	Catholic	S4	Hostel	No	No	No	No		14	More than a year	13	No		Yes	Yes	I don't know	Yes	Homes/Parents	Yes	Prevents unwanted pregnancy	No			No		No		Yes		No
Industrial	Wanale View	S4	Female	Anglican	S4	Commute from home	No	No	No	No	1				No	No	No	No	1 week after menstruation	Yes	School ( biology lessons)	Yes	Prevention of HIV	No			No		No		No		No
Industrial	Nkoma	S4	Male	Moslem	S4	Commute from home	Yes	No	No	No	1				No	No	No	No	I don't know	Yes	School ( biology lessons)	No	Dangerous to human life	No			No		No		No	No	No
Industrial	Oxford	S2	Female	Moslem	S2	Rent a room out within municipality	Yes	No	No	No	1				No		Yes	No	2 weeks after menstruation	No		Yes	Prevents unwanted pregnancy	No			No		No		Yes	Yes	Yes	Friend
Industrial	Nkoma	S3	Female	Born Again	S3	Rent a room out within municipality	No	No	No	No					No	No	No	No	I don't know	Yes		No		No			No		No		No		No
Industrial	Nkoma	S3	Female	Moslem	S3	Commute from home	No	No	No	No					No	No	No	No	1 week after menstruation	Yes	TV	Yes	Prevents unwanted pregnancy	No			No		No		No		No
Industrial	Mbale	S3	Female	Born Again	S3	Commute from home	No	No	No						No		Yes	Yes	I don't know	No		No		No			No		No		No		No
Industrial	Mbale	S2	Female	Moslem	S2	Commute from home	Yes	No	No	No	1				No		No	No	During menstruation	No		No	it has side effects	No			No		No		No		Yes	Friend
Industrial	Mbale	S5	Male	Catholic	S5	Hostel	Yes	No	No		>=2		More than a year		No		Yes	No	I don't know	Yes	Radio	No		Yes	Condoms	Bought from clinic	No		No		Yes	No	Yes	Girlfriend
Industrial	Oxford	S4	Male	Catholic	S4	Rent a room out within municipality	No	No	No	No					No		No	No	I don't know	No		No		No			No		No		No		No
Industrial	Nkoma	S3	Female	Catholic	S3	Commute from home	Yes	No	No						No	No	No	No	I don't know	Yes	School ( biology lessons)	Yes	Prevents unwanted pregnancy	No			No		No		No		No
Industrial	Mbale	S3	Male	Catholic	S3	Hostel	Yes	No	No	No					No		No	No	I don't know	Yes	Homes/Parents	Yes	Prevents unwanted pregnancy	No			No		No		No		Yes	Girlfriend
Industrial	Nkoma	S6	Female	Anglican	S6	Commute from home	Yes	No	No	No					No	No	No	No	1 week after menstruation	No		No	Dangerous to human life	No			No		No	No	No	No	No
Industrial	Mbale	S3	Female	Born Again	S3	Commute from home	Yes	No	No		1				No		Yes	Yes	I don't know	Yes	Homes/Parents	Yes	Prevents unwanted pregnancy	No			No		No		Yes	Yes	Yes	Relative
Industrial	Nkoma	S4	Male	Moslem	S4	Commute from home	No	No	No	Yes	1	13	4-6 months ago	18	No	No	No	No	I don't know	Yes	Hospital	No	Dangerous to human life	Yes	Condoms		No		No	No	Yes	Yes	Yes	Friend
Industrial	Mbale	S2	Female	Catholic	S2	Commute from home	No	No	No	No					No	No	No	No	I don't know	No		No	Still young	No			No		No		No		No
Industrial	Mbale	S4	Male	Born Again	S4	Commute from home	No	No	No						No		Yes	No	I don't know	Yes	School ( biology lessons)	No		No			No		No		No		No
Industrial	Nkoma	S4	Male	Others	S4	Hostel	No	No	No	No	1	13	More than a year	6	No	No	No	No	I don't know	Yes	School ( biology lessons)	Yes	To avoid STDs	No			No						No
Industrial	Mbale	S4	Female	Born Again	S4	Commute from home	No	No	No						No		Yes	No	2 weeks after menstruation	Yes	Hospital	No	Dangerous to human life	No			No		No		No		No
Industrial	Nkoma	S3	Female	Moslem	S3	Rent a room out within municipality	No	No	No	No					No	No	No	No	1 week after menstruation	No		No		No			No		No		No		No
Industrial	Mbale	S3	Female	Others	S3	Commute from home	No	No	No	No					No		No	No	I don't know	Yes	Radio	Yes	Prevents unwanted pregnancy	No			No		No		No		No
Industrial	Mbale	S2	Female	Moslem	S2	Commute from home	No	No	No	No							Yes	Yes	I don't know	Yes	Radio	No		No			No		No		Yes	No	No
Industrial	Nkoma	S3	Male	Others	S3	Rent a room out within municipality	No	No	No	No					No	No	No	No	During menstruation	No		No		No			No		No		No		No
Industrial	Nkoma	S3	Male	Born Again	S3	Commute from home	Yes	No	No	No	1		10-12 months ago	16	No	No	No	No	1 week after menstruation	Yes	Hospital	Yes		No			No		No		Yes	Yes	No
Industrial	Nkoma	S3	Female	Moslem	S3	Commute from home	No	No	No	No					No	No	No	No	1 week after menstruation	Yes	TV	Yes	Prevents unwanted pregnancy	No			No		No		No	No	No
Industrial	Nkoma	S3	Male	Anglican	S3	Rent a room out within municipality	Yes	No	No	No					No	No	No	No	I don't know	Yes	Radio	No		Yes	Condoms		No		No		No		No
Industrial	Mbale	S4	Male	Catholic	S4	Commute from home	No	No	No	No							No	No	I don't know	Yes	TV	No	Dangerous to human life	No			No		No		Yes	No	No
Industrial	Mbale	S5	Male	Catholic	S5	Commute from home	No	No		No					No	No	No	No	During menstruation	Yes	TV	Yes	Prevents unwanted pregnancy	No			No		No		No		No
Industrial	Mbale	S4	Male	Anglican	S4	Commute from home	No	No	No	No	1		More than a year	17	No	No	No	No	I don't know	No		No	Affects the reproductive system or organ	No			No		No		Yes	Yes	No
Industrial	Mbale	S2	Male	Anglican	S2	Commute from home	Yes	No	No						No	No	Yes	No	During menstruation	No		Yes	Prevents unwanted pregnancy	No			No		No		Yes	Yes	Yes	Relative
Industrial	Oxford	S2	Male	Born Again	S2	Commute from home	No	No	No	No					No		Yes	No	I don't know	Yes	School ( biology lessons)	Yes	Prevents unwanted pregnancy	No			No		No		Yes	Yes	Yes	Relative
Industrial	Mbale	S2	Male	Born Again	S2	Commute from home	No	No	No						No		No	No	I don't know	No		Yes	To avoid STDs	No			No		No		No		No
Industrial	Mbale	S2	Male	Anglican	S2	Commute from home	No	No	No	No					No	No	Yes	Yes	I don't know	No		Yes	Prevents unwanted pregnancy	No			No		No		No		No
Industrial	Nkoma	S4	Male	Anglican	S4	Commute from home	No	No	No	No	>=2	17	1-3 months ago	16	Yes	No	Yes	Yes	I don't know	No		No		Yes	Condoms	Hospital	No		No		No	No	No
Industrial	Mbale High	S6	Female	Catholic	S6	Commute from home	Yes	No	No	No	1				No	No	Yes	No	2 weeks after menstruation	Yes		Yes	Prevents unwanted pregnancy	No			Yes		No		Yes	No	Yes	Friend
Industrial	Mbale	S4	Female	Moslem	S4	Commute from home	Yes	No							No		No	No	I don't know	No		No	Dangerous to human life	No			No		No		No		No
Industrial	Mbale	S3	Male	Catholic	S3	Commute from home	Yes	No	No	No	1				No		No	Yes	I don't know	No		No	I don't know contraception	No			No		No		No		No
Industrial	Nkoma	S3	Female	Born Again	S3	Commute from home	No	No	No	No					No	No	No	No	During menstruation	No		Yes	Prevents unwanted pregnancy	No			No		No		No		No
Industrial	Mbale High	S2	Female	Born Again	S2	Hostel	Yes	No	No						No		Yes	No	2 weeks after menstruation	No		Yes	Prevents unwanted pregnancy	No			No		No		No		No
Industrial	Oxford	S3	Female	Moslem	S3	Rent a room out within municipality	No	No	No	No			More than a year		No		Yes	Yes	2 weeks after menstruation	Yes	Hospital	Yes		No			No		No		Yes	Yes	Yes	Friend
Industrial	Nkoma	S6	Male	Anglican	S6	Commute from home	Yes	No	No	No	>=2		1-3 months ago	20	No		No	No	I don't know	No		No	Dangerous to human life	No			No		No		Yes	No	No
Industrial	Mbale	S4	Male	Born Again	S4	Commute from home	No	No	No	No					No		Yes	Yes	1 week after menstruation	Yes	Marie Stopes	Yes	Prevents unwanted pregnancy	No			No		No		Yes	Yes	No
Industrial	Oxford	S3	Female	Moslem	S3	Commute from home	Yes	No		No	1	15	More than a year	18	No		Yes	Yes	I don't know	No		No		Yes	Withdrawal method		No		No		No		No
Industrial	Oxford	S3	Male	Catholic	S3	Rent a room out within municipality	No	No	No	No	>=2		More than a year		No		No	No	I don't know	No		Yes		No			No		No		No		No
Industrial	Nkoma	S6	Male	Catholic	S6	Commute from home	No	No	No	No					No		No	No	I don't know	No		No	I don't know contraception	No			No		No		No		No
Industrial	Oxford	S3	Male	Anglican	S3	Rent a room out within municipality	Yes	No	No	No					No	No	No	No	I don't know	No		Yes	Prevents unwanted pregnancy	No			Yes	Use of Panadol	No		No		Yes	Relative
Northern	Bugisu high	S4	Male	Moslem	S4	Commute from home	No	No	No	No					No	No	No	No	2 weeks after menstruation	Yes	Radio	No	It will increase the spread of HIV/AIDS or STDs	No			No		No	No	No	No	No
Industrial	Mbale High	S3	Female	Anglican	S3	Rent a room out within municipality	Yes	No	No		1	16	10-12 months ago	15	No	No	Yes	Yes	1 week after menstruation	Yes	Hospital	Yes		No			No		No		Yes	No	No
Industrial	Nkoma	S3	Female	Catholic	S3	Commute from home	No	No	Yes	No					No		No	No	I don't know	Yes	Homes/Parents	No		No			No		No	No	Yes	No	Yes	Friend
Industrial	Nkoma	S6	Male	Moslem	S6	Hostel	No	No	No	No					No		Yes	No	1 week after menstruation	No		Yes	Prevents unwanted pregnancy	No			No				No		Yes	Doctor
Industrial	Nkoma	S3	Female	Catholic	S3	Commute from home	No	No	No	No					No	No	Yes	Yes	2 weeks after menstruation	Yes	School ( biology lessons)	Yes	Prevents unwanted pregnancy	No			No		No		Yes	No	Yes	Relative
Industrial	Oxford	S4	Male	Catholic	S4	Commute from home	No	No	No	No					No		Yes	Yes	2 weeks after menstruation	No		Yes	Prevention of HIV	No			No		No		Yes	Yes	Yes	Relative
Industrial	Mbale High	S5	Female	Moslem	S5	Commute from home	Yes	No	No		1				No		Yes	Yes	1 week after menstruation	Yes	Homes/Parents	No	Dangerous to human life	No			No		No		Yes	No	No
Industrial	Oxford	S3	Female	Born Again	S3	Commute from home	Yes	No	No	No	1				No		No	No	I don't know	No		No		No			No		No		No		No
Industrial	Wanale	S6	Male	Born Again	S6	Commute from home	No	No	No	No	1				No	No	No	No	During menstruation	Yes	Hospital	Yes		No			No		No		No		No
Industrial	Oxford	S3	Female	Born Again	S3	Commute from home	No	No	No	No	1				No		No	No	1 week after menstruation	Yes	Health Centre	No		No			No		No		Yes	No	Yes	Friend
Industrial	Mbale	S4	Female	Others	S4	Hostel	No	No		No					No		Yes	No	I don't know	Yes	Health Centre	No		No			No		No		No		Yes	Boyfriend
Industrial	Nkoma	S6	Male	Born Again	S6	Rent a room out within municipality	No	No	No	No					No	No	No	No	I don't know	No		No	I don't know contraception	No			No		No	No	No	No	No
Industrial	Oxford	S3	Female	Anglican	S3	Hostel	No	No	No	No					No	No	No	No	I don't know	No		Yes	Prevents unwanted pregnancy	No			No		No		No		No
Industrial	Mbale High	S2	Female	Catholic	S2	Commute from home	No	No	No	No	1				No		No	No	1 week after menstruation	No		Yes	Prevents unwanted pregnancy	No			No		No		No	No	No
Industrial	Nkoma	S4	Female	Moslem	S4	Hostel	No	No	No	No	1				No	No	No	No	I don't know	Yes	TV	No	Still young	No			No		No		No	No	No
Industrial	Mbale	S6	Male	Moslem	S6	Hostel	No	No	No	No	>=2	14	1-3 months ago	12	No		No	No	I don't know	No		No		No			No		No		No		No
Industrial	Nkoma	S4	Female	Moslem	S4	Commute from home	No	No	No	No	1	13	1-3 months ago	12	No	No	No	No	1 week after menstruation	Yes	Health Centre	No		Yes	Condoms	Health facility	No		No		No	No	No
Industrial	Mbale	S4	Male	Born Again	S4	Commute from home	No	No	No								Yes	Yes	2 weeks after menstruation	Yes	School ( biology lessons)	Yes		No			No		No		No		No
Industrial	Mbale	S5	Female	Others	S5	Commute from home	Yes	No	No		1				No		Yes	Yes	1 week after menstruation	Yes	TV	Yes	To avoid STDs	No			No		No		Yes	No	Yes	Friend
Industrial	Mbale	S3	Female	Born Again	S3	Commute from home	Yes	No	No	No	>=2		4-6 months ago		Yes	Yes		Yes	1 week after menstruation	Yes	Homes/Parents	Yes	Prevents unwanted pregnancy	Yes	Pills	MarieStopes	Yes	Breastfeeding	Yes	Yes	Yes	No	Yes	Friend
Industrial	Nkoma	S3	Female	Moslem	S3	Commute from home	Yes	No	No	No	1				No	No	No	Yes	2 weeks after menstruation	Yes	Hospital	Yes	Prevents unwanted pregnancy	No			No		No		Yes	Yes	Yes	Friend
Industrial	Mbale High	S3	Female	Anglican	S2	Commute from home	Yes	No	No	No	1				No		No	No	During menstruation	Yes	School ( biology lessons)	Yes	Prevents unwanted pregnancy	No			No		No		No	No	No
Industrial	Nkoma	S6	Female	Moslem	S6	Commute from home	Yes	No	No	No					No	No	No	No	1 week after menstruation	Yes	Hospital	Yes	Prevents unwanted pregnancy	No			No		No	No	No	No	No	Relative
Industrial	Mbale	S5	Female	Born Again	S5	Hostel	No	No	No						No		No	No	1 week after menstruation	Yes	School ( biology lessons)	No	Dangerous to human life	No			No		No		No		No
Industrial	Nkoma	S3	Female	Moslem	S3	Commute from home	Yes	No	No	No					No	No	No	No	I don't know	No		No					No		No		No		No
Industrial	Nkoma	S4	Male	Moslem	S4	Hostel	Yes	No	No	No	>=2	15	4-6 months ago	14	No	No	No	No	1 week after menstruation	Yes	School ( biology lessons)	Yes	Prevents unwanted pregnancy	Yes	Condoms	Hospital	No		No		No	No	No
Industrial	Oxford	S3	Male	Born Again	S3	Commute from home	Yes	No	No	No	1				No		No	No	2 weeks after menstruation	No		Yes	To avoid STDs	No			No		No		No		No
Industrial	Mbale	S5	Male	Catholic	S5	Hostel	No	No	No	No					No	No	Yes	Yes	2 weeks after menstruation	Yes	School ( biology lessons)	Yes	Prevents unwanted pregnancy	No			No		No		No		No
Industrial	Nkoma	S3	Male	Catholic	S3	Commute from home	No	No	No	No					No	No	No	No	I don't know	No		Yes	Prevents unwanted pregnancy	No			No		No		No	No	No
Industrial	Nkoma	S3	Male	Anglican	S3	Commute from home	No	No	No	No		11	7-9 months ago	10	No	No	No	No	I don't know	No		Yes		No			No		No		No	No	Yes
Industrial	Mbale High	S2	Female	Born Again	S2	Commute from home	No	No	No	No					No	No	No	Yes	1 week after menstruation	No		No		No			No		No		No	No	No
Industrial	Oxford	S2	Female	Born Again	S2	Rent a room out within municipality	No	No	No	No	1		More than a year		No		Yes	No	I don't know	Yes	Homes/Parents	No	Can cause bleeding	No			Yes	Breastfeeding	No		No		Yes	Friend
Industrial	Nkoma	S4	Male	Anglican	S4	Commute from home	No	No	No	No	>=2		1-3 months ago		No	Yes	No	No	I don't know	Yes	Hospital	Yes	Prevents unwanted pregnancy	No			No				No	Yes	Yes	Friend
Industrial	Mbale	S5	Male	Others	S5	Hostel	No	No	No		1		1-3 months ago	15	Yes	No	No	No	I don't know	Yes	School ( biology lessons)	Yes	Prevention of HIV	Yes	Condoms	Hospital	No		No		No		Yes	Relative
Industrial	Mbale	S2	Male	Anglican	S2	Commute from home	No	No	No	No	1				No		No	No	I don't know	Yes	School ( biology lessons)	Yes	To avoid STDs	No			No		No		No		No
Industrial	Mbale	S4	Female	Anglican	S4	Rent a room out within municipality	No	No	No	No	1				No	No	No	No	During menstruation	Yes	School ( biology lessons)	No	Dangerous to human life	No			No		No		No		Yes	Teacher
Industrial	Wanale	S5	Female	Moslem	S5	Hostel	Yes	No	No	No	1				No	No	Yes	Yes	2 weeks after menstruation	No		Yes	Prevents unwanted pregnancy	No			Yes	Local herbs	No	No	Yes	Yes	Yes	Doctor
Industrial	Mbale	S3	Male	Born Again	S3	Commute from home	No	No	No	No	1				No		No	No	I don't know	No		Yes	Prevents unwanted pregnancy	No			No		No		No		No
Industrial	Mbale	S6	Male	Born Again	S6	Commute from home	Yes	No	No	No	1				No		Yes	Yes	2 weeks after menstruation	Yes	School ( biology lessons)	Yes	To avoid STDs	No			No		No		Yes	No	Yes	Teacher
Industrial	Nkoma	S3	Male	Others	S3	Commute from home	No	No	No	No	1	16	4-6 months ago	16	No	No	Yes	Yes	I don't know	No		Yes	Prevents unwanted pregnancy	Yes	Condoms		No		No		No		No
Northern	Bugisu high	S5	Male	Catholic	S5	Commute from home	Yes	No	No	No					No	No	No	No	During menstruation	Yes	TV	Yes	To avoid STDs	No			No		No	No	Yes	Yes	No
Industrial	Mbale High	S2	Female	Born Again	S2	Commute from home	No	No	No	No	>=2				No	No	No	No	2 weeks after menstruation	No		No		No			No		No		No	No	No
Northern	Bugisu high	S5	Female	Catholic	S5	Commute from home	No	No	No	No					No	No	No	No	1 week after menstruation	Yes	TV	Yes	prevention of HIV and unwanted pregnanacy	No			No		No	No	No	No	No
Industrial	Mbale	S3	Female	Catholic	S3	Hostel	Yes	No	No	No	1				No		No	No	1 week after menstruation	Yes	Health Centre	Yes	Prevents unwanted pregnancy	No			No		No		No		No
Industrial	Mbale	S4	Male	Born Again	S4	Commute from home	Yes	No	No	No					No	No		No	I don't know	Yes	Health Centre	Yes	Prevents unwanted pregnancy	No			No				Yes	No	Yes	Friend
Industrial	Nkoma	S3	Male	Others	S3	Hostel	No	No	No						No		No	No	I don't know	No		No		No			No		No		No		No
Industrial	Nkoma	S3	Female	Moslem	S3	Commute from home	Yes	No	No	No	>=2				No	No	Yes	Yes	During menstruation	No		No	Dangerous to human life	No			No		No		Yes	No	No
Industrial	Oxford	S3	Female	Anglican	S3	Hostel	No	No	No						No		Yes	No	I don't know	No		No	I don't know contraception	No			No		No		No		No
Industrial	Mbale	S4	Male	Anglican	S4	Hostel	No	No							No		No	No	I don't know	Yes	School ( biology lessons)	No	Dangerous to human life	No			No		No		No		No
Industrial	Nkoma	S6	Male	Moslem	S6	Commute from home	No	No	No						No		Yes	No	I don't know	No		No		No			No		No	No	No	No	No
Industrial	Mbale	S5	Male	Anglican	S5	Rent a room out within municipality	Yes	No	No		1		More than a year		No	No	No	No	I don't know	Yes	Hospital	Yes	Prevents unwanted pregnancy	Yes	Condoms		No		No		No		No
Industrial	Wanale	S4	Male	Moslem	S4	Commute from home	No	No	No								No	No	2 weeks after menstruation	Yes	Obulamu	No	Affects the reproductive system or organ	No			No		No		No		No
Industrial	Mbale	S4	Male	Anglican	S4	Hostel	No	No	No	No					No		No	No	I don't know	Yes	Radio	No	Affects the reproductive system or organ	No			No		No		Yes	No	No
Industrial	Oxford	S3	Female	Born Again	S3	Commute from home	No	No	No	No	>=2				No		No	No	I don't know	Yes	Homes/Parents	Yes	Prevents unwanted pregnancy	Yes	Condoms	Brought by boyfriend/girlfriend	No		No		Yes	Yes	No
Industrial	Mbale	S6	Male	Catholic	S6	Rent a room out within municipality	Yes	No	No						No	No	No	No	I don't know	No		Yes	Prevention of HIV	No			No		No		No		No
Industrial	Mbale	S3	Male	Moslem	S3	Commute from home	Yes	No	No						No	No	No	No	1 week after menstruation	No		No	I don't know contraception	No			No		No		No		No
Industrial	Nkoma	S3	Female	Born Again	S3	Commute from home	Yes	No	Yes	No	1	10	1-3 months ago	12	No	No	Yes	No	I don't know	Yes		Yes	Prevention of HIV	Yes	Condoms		No		No		Yes	Yes	No
Industrial	Oxford	S3	Female	Catholic	S3	Hostel	No	No	No						No		Yes	Yes	2 weeks after menstruation	Yes	Hospital	Yes	Prevents unwanted pregnancy	No			No		No		No		No
Industrial	Nkoma	S5	Male	Others	S5	Commute from home	No	No	No	No					No	No	Yes	Yes	During menstruation	Yes	Hospital	Yes	To avoid STDs	No			No		No		Yes	Yes	Yes	Relative
Industrial	Nkoma	S3	Female	Moslem	S3	Commute from home	No	No	No	No					No	No	Yes	Yes	I don't know	Yes	Health Centre	No	May lead to cancer of the uterus	No			No		No	No	No	No	No
Industrial	Mbale	S2	Male	Moslem	S2	Hostel	No	No	No	No					No	No	No	No	I don't know	No		No	May lead to cancer of the uterus	No			No		No		No		No
Northern	Bugisu high	S4	Female	Others	S4	Hostel	Yes	No	No	No					No	No	Yes	Yes	1 week after menstruation	Yes	School ( biology lessons)	Yes	Prevents unwanted pregnancy	No			No		No	No	No	No	No
Industrial	Nkoma	S3	Female	Anglican	S3	Commute from home	Yes	No	No	No					No		No	Yes	I don't know	No		No	Still young	No			No		No		Yes	Yes	No
Industrial	Mbale High	S5	Male	Anglican	S5	Commute from home	Yes	No	No		>=2				No		No	No	During menstruation	Yes	Marie Stopes	Yes	Prevents unwanted pregnancy	No			No		No		No		Yes	Girlfriend
Industrial	Nkoma	S3	Male	Anglican	S3	Commute from home	No	No	No	No	1	12	4-6 months ago	10	No	No	No	No	I don't know	No		No		Yes	Condoms	Health facility	No		No		Yes	No	No
Industrial	Mbale	S4	Male	Catholic	S4	Rent a room out within municipality	No	No	No						No		No	No	I don't know	No		No	Some of the contraceptives cause diseases	No			No		No		No		No
Industrial	Mbale	S6	Female	Anglican	S6	Hostel	Yes	No	No	No					No		Yes	No	2 weeks after menstruation	Yes	Homes/Parents	Yes	Prevents unwanted pregnancy	No			Yes	Emergency pill	No		No		Yes	Teacher
Industrial	Nkoma	S3	Female	Anglican	S3	Commute from home	No	No	No	No					No	No	Yes	No	2 weeks after menstruation	Yes	Hospital	Yes		No			No		No		Yes	No	No
Industrial	Mbale High	S3	Female	Anglican	S3	Rent a room out within municipality	Yes	No	No	No					No		No	No	2 weeks after menstruation	No		Yes		No			No		No		Yes	Yes	No
Industrial	Nkoma	S4	Male	Born Again	S4	Commute from home	No	No	No	No					No	No	Yes	Yes	I don't know	Yes	Radio	Yes	Prevention of HIV	No			No		No		Yes	No	No
Industrial	Wanale View	S4	Male	Anglican	S4	Commute from home	Yes	No	No	No	1				No	No	Yes	Yes	1 week after menstruation	Yes	Radio	Yes	Prevents unwanted pregnancy	No			No		No		No		Yes	Friend
Industrial	Nkoma	S6	Female	Born Again	S6	Hostel	Yes	No	No						No		No	No	I don't know	Yes	School ( biology lessons)	Yes	Prevents unwanted pregnancy	No			No		No		No		No
Industrial	Nkoma	S4	Female	Catholic	S4	Hostel	Yes	No	Yes	No	1	16	10-12 months ago	18	Yes	Yes	No	No	1 week after menstruation	No		No		No			No		No	No	No	Yes	Yes	Boyfriend
Industrial	Oxford	S3	Female	Catholic	S3	Rent a room out within municipality	No	No	No	No					No		No	No	I don't know	No		No		No			No		No		No		No
Industrial	Mbale High	S4	Female	Anglican	S4	Commute from home	Yes	No	No	No	1		1-3 months ago		No	No	No	No	2 weeks after menstruation	No		No	Dangerous to human life	No			No		No		No	No	No
Northern	Bugisu High	S4	Female	Catholic	S4	Hostel	Yes	No	No	No	>=2	15	More than a year	18	No	No	No	No	2 weeks after menstruation	Yes	Health Centre	Yes	Prevents unwanted pregnancy	Yes	Withdrawal method		No		No		No	No	Yes	Doctor
Industrial	Nkoma	S3	Female	Anglican	S3	Commute from home	No	No	No	No	1	14			No	No	No	No	I don't know	No		No	May lead to cancer of the uterus	No			No		No		No		No
Industrial	Mbale	S2	Male	Born Again	S2	Hostel	Yes	No	No	No	1				No		Yes	No	1 week after menstruation	No		No		No			No		No		No		No
Industrial	Mbale	S5	Male	Anglican	S5	Commute from home	Yes	No	No	No					No		Yes	Yes	I don't know	No		Yes	Prevents unwanted pregnancy	No			No		No		Yes	No	No
Industrial	Mbale	S5	Male	Anglican	S5	Rent a room out within municipality	No	No	No						No	No	No	No	I don't know	No		Yes	Prevents unwanted pregnancy	No			No		No		No		Yes	Friend
Industrial	Nkoma	S3	Female	Anglican	S3	Commute from home	No	No	No	No					No	No	No	No	I don't know	No		Yes	Prevention of HIV	No			No		No		No	No	Yes	Teacher
Industrial	Oxford	S4	Female	Moslem	S4	Commute from home	No	No	No	No					No		No	No	I don't know	No		No		No			No		No		No		No
Industrial	Nkoma	S3	Male	Catholic	S3	Commute from home	Yes	No	No								No	No	I don't know	Yes	School ( biology lessons)	No	Still young	No			No		No		No	No	Yes	Girlfriend
Industrial	Mbale High	S2	Male	Catholic	S2	Commute from home	No	No	No						No		No	No	1 week after menstruation	No		Yes	Prevents unwanted pregnancy	No			No		No		No	No	Yes	Teacher
Industrial	Nkoma	S3	Male	Others	S3	Commute from home	Yes	No	No	No	1				No	Yes	Yes	Yes	During menstruation	No		Yes	Prevents unwanted pregnancy	No			No		No		No	No	Yes	Friend
Industrial	Mbale	S5	Female	Anglican	S5	Commute from home	Yes	No	No						No		No	No	1 week after menstruation	No		Yes	Prevents unwanted pregnancy	No			Yes	Breastfeeding	No		No		Yes	Relative
Industrial	Nkoma	S3	Female	Moslem	S3	Commute from home	Yes	No	No	No	1	16	More than a year	18	No	No	Yes	Yes	1 week after menstruation	Yes	Radio	Yes	To avoid STDs	Yes	Condoms	Health facility	No		No	No	Yes	No	Yes	Friend
Industrial	Nkoma	S3	Female	Catholic	S3	Commute from home	No	No	No						No		No	No	I don't know	No		No		No			No		No		No		No
Industrial	Wanale	S6	Male	Anglican	S6	Commute from home	No	No	No	No					No	No	Yes	No	I don't know	Yes	Radio	Yes	Prevention of HIV	Yes	Condoms	Bought from clinic	No		No		No
Industrial	Mbale	S5	Male	Anglican	S5	Rent a room out within municipality	No	No	No	No					No		No	No	I don't know	No		No		No			No		No		No		No
Industrial	Mbale	S5	Female	Others	S5	Commute from home	Yes	No	No	No	1				No		Yes	Yes	1 week after menstruation	Yes	TV	Yes	Prevents unwanted pregnancy	No			No		No		No		No
Industrial	Oxford	S2	Male	Moslem	S2	Commute from home	No	No	No		1	8	More than a year	5	No		No	No	I don't know	Yes	School ( biology lessons)	Yes	Prevents unwanted pregnancy	No			No		No		No		No
Industrial	Nkoma	S6	Male	Catholic	S6	Rent a room out within municipality	Yes	No	No	No		18	More than a year	16	No	No	No	No	1 week after menstruation	Yes	Radio	Yes	Prevents unwanted pregnancy	Yes	Condoms	Health facility	No		No		Yes	Yes	Yes	Girlfriend
Industrial	Wanale	S4	Female	Born Again	S4	Rent a room out within municipality	Yes	No	No						No	No	No	No	1 week after menstruation	Yes	School ( biology lessons)	No	Dangerous to human life	No			No		No		No		Yes	Teacher
Industrial	Mbale	S6	Male	Others	S6	Commute from home	Yes	No	No	No	1				No		No	No	I don't know	Yes	Health Centre	No		No			No		No		No		No
Industrial	Mbale	S5	Male	Moslem	S5	Commute from home	No	No	No	No					No		No	No		No		No		No			No		No		No		No
Industrial	Oxford	S3	Male	Catholic	S3	Rent a room out within municipality	No	No	No	No					No		No	No	I don't know	No		No	Dangerous to human life	No			No		No		No		No
Industrial	Nkoma	S3	Female	Moslem	S3	Commute from home	Yes	No	No	No					No	No	Yes	No	2 weeks after menstruation	No		No		No			No		No		No		No
Industrial	Nkoma	S6	Female	Born Again	S6	Hostel	No	No	No	No					No	No	No	No	During menstruation	No		Yes	Prevents unwanted pregnancy	No			No		No		No		No
Industrial	Oxford	S4	Male	Catholic	S4	Rent a room out within municipality	No	No			1				No	No	No	No	I don't know	No		No	I don't know contraception	No			No		No		No		No
Industrial	Oxford	S2	Male	Born Again	S2	Hostel	Yes	No	No		1				No	No	Yes	No	I don't know	No		Yes	Prevention of HIV	No			No		No		No		No
Industrial	Mbale	S3	Male	Catholic	S3	Commute from home	No	No	No		>=2		More than a year				Yes	No	I don't know	No		No	I don't know contraception	No			No		No		Yes	Yes	No
Industrial	Mbale High	S3	Male	Catholic	S3	Commute from home	No	No	No	No					No	No	No	No	During menstruation	No		No	Still young	No			No		No		No	No	No
Industrial	Oxford	S3	Female	Moslem	S3	Commute from home	No	No	No						No		No	No	I don't know	No		No		No			No		No		No		No
Industrial	Mbale	S6	Male	Others	S2	Rent a room out within municipality	No	No	No						No	No	No	No	1 week after menstruation	Yes	School ( biology lessons)	No	For married people	No			No		No		No		No
Industrial	Mbale	S5	Male	Catholic	S5	Hostel	No	No	No						No	No	No	No	I don't know	No		Yes	Prevents unwanted pregnancy	No			No		No		No		Yes	Friend
Industrial	Nkoma	S4	Female	Moslem	S4	Hostel	No	No	No	No					No		Yes	Yes	I don't know	Yes	School ( biology lessons)	Yes	Prevents unwanted pregnancy	No			No		No		No		Yes	Teacher
Industrial	Nkoma	S6	Female	Born Again	S6	Commute from home	No	No	No	No					No	No	Yes	Yes	I don't know	Yes	Radio	No	it has side effects	No			No		No	No	Yes	No	No
Industrial	Nkoma	S4	Female	Moslem	S4	Commute from home	No	No	No						No		No	No	2 weeks after menstruation	Yes	TV	No	Dangerous to human life	No			No		No		Yes	Yes	No
Industrial	Nkoma	S3	Male	Catholic	S3	Rent a room out within municipality	Yes	No	No	No	1	6	More than a year	5	No	No	No	No	I don't know	No		Yes	Prevention of HIV	No			No		No		No		Yes	Friend
Industrial	Mbale	S2	Male	Others	S2	Rent a room out within municipality	Yes	No	No		1				No		Yes	Yes	During menstruation	Yes	School ( biology lessons)	No	May lead to cancer of the uterus	No			No		No		No		No
Industrial	Mbale	S4	Male	Catholic	S4	Commute from home	Yes	No	No	No	1				No	No	No	No	I don't know	No		No		No			No		No		Yes	Yes	No
Industrial	Wanale	S2	Male	Catholic	S2	Hostel	Yes	No	No	No	1				No		No	No	I don't know	No		No	Dangerous to human life	No			No		No	No	Yes	No	No
Industrial	Mbale	S5	Male	Catholic	S5	Commute from home	No	No	No		1				No		Yes	Yes	I don't know	Yes	Health Centre	Yes	To avoid STDs	No			No		No		No		No
Industrial	Mbale	S4	Male	Others	S4	Commute from home	No	No	No	No					No		No	No	I don't know	Yes	School ( biology lessons)	Yes	Prevention of HIV	No			No		No		No		No
Industrial	Mbale	S4	Female	Catholic	S4	Commute from home	No	No	No						No		Yes	No	I don't know	Yes	School ( biology lessons)	No	Dangerous to human life	No			No		No		No		Yes	Boyfriend
Industrial	Nkoma	S3	Female	Moslem	S3	Commute from home	No	No	No						No	No	No	No	I don't know	No		No	Dangerous to human life	No			No		No		No	Yes	No
Industrial	Nkoma	S3	Female	Anglican	S3	Commute from home	Yes	No	No	No					No	No	Yes	No	1 week after menstruation	Yes	Radio	Yes	Prevents unwanted pregnancy	No			No		No		No		No
Industrial	Mbale	S4	Female	Anglican	S4	Commute from home	No	No	No	No					No		No	No	I don't know	Yes	School ( biology lessons)	Yes	Prevents unwanted pregnancy	No			No		No		No	No	Yes	Teacher
Industrial	Mbale	S2	Male	Born Again	S2	Commute from home	Yes	No	No	No	1				No	No	Yes	Yes	I don't know	Yes		No	I don't know contraception	No			No		Yes	Yes	Yes	Yes	No
Industrial	Mbale High	S4	Male	Moslem	S4	Rent a room out within municipality	No	No	No								No	No	I don't know	No		No		No			No		No		No	No	No
Industrial	Oxford	S3	Female	Anglican	S3	Commute from home	No	No	No	No	1		1-3 months ago		No	No	No	No	2 weeks after menstruation	Yes	Marie Stopes	Yes	Prevents unwanted pregnancy	Yes	Withdrawal method		Yes	Counting days after menstruation	No		Yes	No	No
Industrial	Mbale	S4	Female	Moslem	S4	Commute from home	Yes	No	No						No		Yes	Yes	I don't know	Yes	School ( biology lessons)	No	Dangerous to human life	No			No		No		Yes	No	Yes	Teacher
Industrial	Mbale	S4	Male	Anglican	S4	Hostel	No	No	Yes		>=2	13	4-6 months ago	12	No		Yes	Yes	I don't know	No		No		No			No		No		Yes	No	No
Industrial	Mbale	S2	Female	Moslem	S2	Hostel	No	No	No	No					No		Yes	Yes	I don't know	Yes	TASO	Yes	To avoid STDs	No			No		No		No		No
Industrial	Oxford	S3	Male	Born Again	S3	Commute from home	Yes	No	Yes	No	1	18	1-3 months ago	17	No		Yes	Yes	During menstruation	Yes	Health Centre	No	Affects the reproductive system or organ	Yes	Condoms	Hospital	No		Yes	Yes	Yes	Yes	No
Industrial	Mbale	S2	Female	Moslem	S2	Commute from home	No	No	No						No		Yes	Yes	I don't know	Yes	School ( biology lessons)	Yes	To avoid STDs	No			No		No		No		Yes	Relative
Northern	Bugisu High	S3	Female	Anglican	S3	Hostel	Yes	No	No	No	>=2				No		No	No	1 week after menstruation	No		Yes	To avoid STDs	No							Yes	No	No
Industrial	Oxford	S6	Female	Catholic	S6	Commute from home	No	No	No	No					No		No	No	2 weeks after menstruation	No		No	Some of the contraceptives cause diseases	No			No		No		Yes	Yes	No
Industrial	Wanale	S6	Male	Moslem	S6	Hostel	No	No	No	No					No		No	No	2 weeks after menstruation	No		No	Prevents unwanted pregnancy	No			No		No		No		No
Industrial	Nkoma	S4	Female		S4	Commute from home		No	No	No						No	Yes	No	I don't know	Yes	Hospital	No	Dangerous to human life	No
Industrial	Mbale High	S5	Female	Catholic	S5	Hostel	Yes	No	No						No		No	No	1 week after menstruation	No		No	Dangerous to human life	No			No		No		Yes	Yes	No
Industrial	Oxford	S2	Male	Anglican	S2	Commute from home	No	No	No						No		No	No	I don't know	No		Yes	Prevents unwanted pregnancy	No			No		No		No		No
Industrial	Mbale	S2	Female	Born Again	S2	Hostel	No	No	No						No		No	No	I don't know	No		No	I don't know contraception	No			No		No		No		No
Industrial	Nkoma	S3	Female	Moslem	S3	Commute from home	Yes	No	No	No	1				No	No	No	Yes	1 week after menstruation	No		Yes	Prevents unwanted pregnancy	Yes	Withdrawal method		No		Yes	No	No	No	No
Industrial	Mbale	S5	Male	Born Again	S5	Commute from home	No	No	No						No		No	No	I don't know	No		Yes	Prevents unwanted pregnancy	No			Yes	Breastfeeding	No		No		Yes	Doctor
Industrial	Mbale	S5	Male	Moslem	S5	Hostel	Yes	No	No	No					No		No	No	I don't know	Yes	Hospital	Yes	Prevention of HIV	Yes	Periodic abstinence		No		No		Yes	No	Yes	Friend
Northern	Bugisu high	S4	Female	Catholic	S4	Hostel	No	No	No	No					No	No	Yes	No	During menstruation	No		No	I don't know contraception	No			No		No	No	No	No	No
Industrial	Mbale High	S3	Female	Born Again	S3	Commute from home	Yes	No	No		1						Yes	No	1 week after menstruation	Yes	School ( biology lessons)	Yes	Prevents unwanted pregnancy	No			No		No		No		No
Northern	Bugisu high	S4	Female	Moslem	S4	Hostel	Yes	No	No	No					No	No	Yes	Yes	1 week after menstruation	Yes	School ( biology lessons)	Yes	Prevents unwanted pregnancy	No			No		No	No	No	No	No
Northern	Bugisu High	S4	Female	Born Again	S4	Hostel	Yes	No	No	No	>=2				No	No	No	No	1 week after menstruation	Yes	TV			No			No		No		Yes	Yes	Yes	Boyfriend
Industrial	Oxford	S3	Male	Moslem	S3	Commute from home	No	No	No	No					No		No	No	I don't know	Yes	School ( biology lessons)	Yes	Prevents unwanted pregnancy	No			No		No		No		No
Industrial	Mbale High	S3	Female	Anglican	S3	Hostel	No	No	No						No		No	No	1 week after menstruation	Yes	Health Centre	Yes	Prevents unwanted pregnancy	No			No		No	No	Yes	No	No
Industrial	Nkoma	S6	Female	Others	S6	Commute from home	Yes	No	No	No	1	17	10-12 months ago	19	No	No	No	No	2 weeks after menstruation	No		No		Yes	Injections	Hospital	No		Yes	Yes	Yes	No	No
Industrial	Nkoma	S4	Female	Born Again	S4	Commute from home	No	No	No	No	1	13	1-3 months ago	12	No	No	Yes	No	2 weeks after menstruation	Yes	Health Centre	No	Dangerous to human life	Yes	Condoms	Health facility	No		No		No	No	Yes	Boyfriend
Industrial	Mbale	S4	Female	Catholic	S4	Commute from home	No	No	No	No					No		Yes	No	I don't know	Yes	Radio	No	Still young	No			Yes	Counting days after menstruation	No		No		Yes	Teacher
Northern	Bugisu high	S5	Female	Catholic	S5	Commute from home	No	No	No	No					No	No	Yes	No	2 weeks after menstruation	Yes	Radio	Yes	Affects the reproductive system or organ	No			No		No	No	Yes	Yes	Yes	Relative
Industrial	Mbale	S5	Male	Moslem	S5	Hostel	No	No	No						No	No	No	No	1 week after menstruation	Yes	Homes/Parents	No	I don't know contraception	No			No		No		No		No
Industrial	Mbale	S3	Male	Catholic	S3	Commute from home	No	No	No	No					No		No	No	I don't know	No		No		No			No		No		No		No
Industrial	Mbale	S5	Male	Born Again	S5	Rent a room out within municipality	No	No	No						No		No	No	I don't know	Yes	TV	No	Dangerous to human life	No			No		No		No		No
Industrial	Mbale	S5	Male	Born Again	S5	Commute from home	Yes	No	No						No		Yes	Yes	1 week after menstruation	Yes	Radio	Yes	Prevents unwanted pregnancy	No			No		No		No		Yes	Teacher
Industrial	Oxford	S2	Male	Catholic	S2	Commute from home	Yes	No	No	No	1		More than a year		No		No	No	I don't know	No		Yes	Prevents unwanted pregnancy	No			No		No		No		No
Industrial	Mbale	S2	Female	Born Again	S2	Commute from home	No	No	No	No					No	No	No	No	1 week after menstruation	Yes	School ( biology lessons)	No	Dangerous to human life	No			No		No		No		No
Industrial	Mbale	S6	Female	Born Again	S6	Rent a room out within municipality	No	No	No	No							No	No	I don't know	No		Yes	Prevents unwanted pregnancy	No			No		No		No		No
Industrial	Nkoma	S3	Female	Catholic	S3	Commute from home	Yes	No	No						No		No	No	I don't know	No		No	Can cause bleeding	No			No		No		No		No			N
Industrial	Nkoma	S6	Male	Moslem	S6	Rent a room out within municipality	No	No	No	No	>=2	17	More than a year	40	No	No	No	No	1 week after menstruation	No		No		Yes	Condoms	Health facility	No		No	No	No	No	No
Industrial	Oxford	S2	Male	Moslem	S2	Commute from home	No	No	No	No	1				No		No	No	I don't know	No		No		No			No		No		No		Yes	Relative
Industrial	Mbale	S4	Male	Anglican	S4	Rent a room out within municipality	No	No	No						No		Yes	Yes	I don't know	Yes		Yes	Prevents unwanted pregnancy	Yes	Condoms		No		Yes	Yes	Yes	Yes	Yes
Industrial	Nkoma	S6	Male	Moslem	S6	Hostel	No	No	No	No					No	No	No	No	I don't know	No		No	prevention of HIV and unwanted pregnanacy	No			No		No	No	Yes	No	No
Industrial	Nkoma	S3	Female	Moslem	S3	Commute from home	No	No	No	No	1				No	No	No	No	2 weeks after menstruation	Yes	School ( biology lessons)	No	May cause miscarriage	No			No		No	No	No	No	No
Industrial	Oxford	S3	Female	Born Again	S3	Hostel	No	No	No	No							Yes	Yes	2 weeks after menstruation	Yes	School ( biology lessons)	Yes	Prevents unwanted pregnancy	No			No		No		Yes	No	No
Industrial	Wanale View	S2	Female	Born Again	S2	Commute from home	No	No	No	No					No	No	No	No	1 week after menstruation	No		No	Still young	No			No		No		No		Yes	Teacher
Industrial	Nkoma	S4	Female	Anglican	S4	Rent a room out within municipality	No	No	No	No	1				No	No	No	No	I don't know	No		No		No			No		No		No	No	No
Industrial	Nkoma	S6	Male	Moslem	S6	Commute from home	No	No	No						No		Yes	No	I don't know	No		Yes	Prevents unwanted pregnancy	No			No		No		No		No
Industrial	Oxford	S6	Female	Born Again	S6	Commute from home	Yes	No	No	No	1				No		No	No	2 weeks after menstruation	No		No	May lead to cancer of the uterus	No			No		No		No		No
Industrial	Oxford	S2	Male	Anglican	S2	Commute from home	Yes	No	No	No			More than a year		No		No	No	I don't know	Yes	Radio	Yes	Prevention of HIV	No			No		No		No		No
Industrial	Nkoma	S6	Male	Catholic	S6	Commute from home	No	No	No	No					No	No	No	No	1 week after menstruation	No		Yes	Prevention of unwanted pregnancy and STDs	No			No		No	No	No	No	Yes	Relative
Industrial	Oxford	S2	Male	Born Again	S2	Rent a room out within municipality	Yes	No	Yes	No	1	17	4-6 months ago	17	No		Yes	Yes	I don't know	No		Yes	Prevents unwanted pregnancy	Yes	Condoms	Hospital	No		Yes	Yes	Yes	Yes	No
Industrial	Mbale	S5	Male	Catholic	S5	Hostel	Yes	No	No	No	>=2	18	4-6 months ago	15	No	No	No	No	During menstruation	Yes	School ( biology lessons)	Yes	Prevents unwanted pregnancy	Yes	Periodic abstinence	Health facility	No		No		Yes	Yes	No
Industrial	Mbale	S2	Male	Anglican	S2	Commute from home	No	No	No	No					No		No	No	I don't know	No		No	Still young	No			No		No		Yes	No	No
Industrial	Mbale High	S3	Female	Catholic	S3	Rent a room out within municipality	Yes	No	No	No	1				No	No	No	No	2 weeks after menstruation	No		Yes	Prevents unwanted pregnancy	No			No		No		No	No	No
Industrial	Oxford	S6	Male	Born Again	S6	Commute from home	Yes	No	No						No		No	No	I don't know	No		No		No			No		No		No		No
Industrial	Mbale High	S2	Male	Anglican	S2	Commute from home	No	No	No	No	>=2				No	No	No	No	I don't know	No				No			No		No		No	No	No
Industrial	Nkoma	S3	Male	Catholic	S3	Commute from home	Yes	No	No	No	>=2				No	No	Yes	No	I don't know	No		No		No			No		No		No		No
Industrial	Mbale	S2	Male	Catholic	S2	Hostel	No	No	No						No		No	No	During menstruation	No		No		No			No		No		No		No
Industrial	Mbale	S5	Male	Born Again	S5	Rent a room out within municipality	No	No	No	No					No		Yes	Yes	2 weeks after menstruation	Yes	Homes/Parents	Yes	Prevention of HIV	No			Yes	Local herbs	No		No		Yes	Friend
Industrial	Nkoma	S3	Male	Moslem	S3	Commute from home	No	No	No	No							No	No	I don't know	Yes	TV	No		No			No		No		No		No
Industrial	Oxford	S2	Female	Moslem	S2	Rent a room out within municipality	Yes	No	No	No	>=2				No		Yes	Yes	I don't know	Yes	School ( biology lessons)	No	Dangerous to human life	No			No		No		No		Yes	Friend
Industrial	Mbale	S2	Male	Anglican	S2	Commute from home	No	No	No						No	No	No	No	I don't know	Yes	Homes/Parents	Yes		No			No		No		Yes	Yes	No
Industrial	Nkoma	S6	Female	Anglican	S6	Commute from home	Yes	No	Yes	No	1	18	1-3 months ago	20	No		Yes	Yes	1 week after menstruation	Yes	School ( biology lessons)	Yes	Prevents unwanted pregnancy	Yes	Condoms	Hospital	No		No		No		Yes	Relative
Industrial	Mbale	S2	Female	Born Again	S2	Commute from home	No	No	No						No		No	No	I don't know	No		Yes	Prevents unwanted pregnancy	No			No		No		No		No
Industrial	Mbale	S3	Male	Born Again	S3	Commute from home	No	No		No					No		Yes	Yes	I don't know	Yes	Homes/Parents	No	Dangerous to human life	No			No		No		No	No	No
Industrial	Mbale	S3	Male	Born Again	S3	Commute from home	No	No	No		>=2		More than a year		No		No	No	1 week after menstruation	Yes	Hospital	Yes	Prevents unwanted pregnancy	No			No		No		No		No
Industrial	Nkoma	S3	Female	Born Again	S3	Commute from home	No	No	No						No		No	No	I don't know	Yes	Hospital	Yes		No			No		No		No		Yes	Friend
Industrial	Oxford	S6	Female	Anglican	S6	Commute from home	No	No	No	No					No	No	No	No	I don't know	Yes	Health Centre	No	Dangerous to human life	No			No		No		Yes	Yes	No
Industrial	Nkoma	S3	Male	Moslem	S3	Commute from home	No	No	No	No	1						Yes	Yes	I don't know	No		Yes		No					No	No	No	Yes	Yes
Northern	Bugisu High	S6	Female	Anglican	S6	Commute from home	Yes	No	No	No					No	No	Yes	Yes	1 week after menstruation	Yes	Hospital	Yes	Prevents unwanted pregnancy	No			No		No	No	No	No	No
Industrial	Mbale	S5	Female	Born Again	S5	Commute from home	Yes	No	No	No					No	No	No	No	2 weeks after menstruation	Yes	School ( biology lessons)	No	Dangerous to human life	No			No		No		No		No
Industrial	Nkoma	S3	Male	Moslem	S3	Commute from home	Yes	No	Yes	No	>=2	7	4-6 months ago	14	Yes	No	No	Yes	I don't know	No		No		No			No		No		No		Yes	Girlfriend
Northern	Bugisu high	S5	Female	Catholic	S5	Hostel	Yes	No	No	No					No	No	No	No	1 week after menstruation	Yes	School ( biology lessons)	Yes	To avoid STDs	No			No		No	No	No	No	Yes	Relative
Industrial	Mbale High	S2	Male	Born Again	S2	Commute from home	No	No	No	No					No	No	No		During menstruation	Yes	School ( biology lessons)	Yes	To avoid STDs	No			Yes	Counting days after menstruation	No		Yes	Yes	Yes
Industrial	Oxford	S2	Female	Moslem	S2	Rent a room out within municipality	Yes	No	No	No	1				No		No	No	I don't know	Yes	Hospital	Yes	Prevents unwanted pregnancy	No			No		No		No		No
Industrial	Oxford	S6	Female	Catholic	S6	Commute from home	Yes	No	No	No	>=2				No		Yes	Yes	I don't know	No		Yes	Prevents unwanted pregnancy	No			No		No		Yes	Yes	Yes	Relative
Industrial	Mbale High	S2	Female	Anglican	S2	Commute from home	No	No	No						No		No	No	1 week after menstruation	No		No		No			No		No		No	No	No
Industrial	Oxford	S4	Male	Born Again	S4	Commute from home	Yes	No	No	No	1	14	More than a year	13	No	No	No	No	I don't know	No		No	Still young	No			No		No		No		No
Industrial	Oxford	S3	Male	Catholic	S3	Rent a room out within municipality	Yes	No	No	No	>=2	17	10-12 months ago		No		No	No	I don't know	Yes	Hospital	Yes	Prevents unwanted pregnancy	Yes	Condoms	Bought from clinic	No		No		No		No
Northern	Bugisu high	S4	Male	Catholic	S4	Hostel	No	No	No	No					No	No	Yes	No	I don't know	Yes	School ( biology lessons)	Yes	Prevents unwanted pregnancy	No			Yes	Diaphragm at the cervix opening	No	No	Yes	No	No
Industrial	Mbale	S2	Male	Born Again	S2	Commute from home	No	No	No	No					No	No	No	No	I don't know	No		No	Dangerous to human life	No			No		No		No		No
Industrial	Nkoma	S5	Male	Anglican	S5	Rent a room out within municipality	Yes	No			>=2	15	More than a year	14	No		Yes	No	During menstruation	Yes	Hospital	Yes	Prevents unwanted pregnancy	No			Yes	Emergency pill	No		No		Yes	Teacher
Industrial	Mbale High	S4	Female	Anglican	S4	Commute from home	No	No	No						No		No	No	2 weeks after menstruation	No		No	Dangerous to human life	No			No		No		No	No	No
Industrial	Oxford	S3	Female	Moslem	S3	Commute from home	No	No	No	No					No		No	No	I don't know	No		No	Prevents unwanted pregnancy	No			No		No		No		No
Industrial	Oxford	S3	Female	Catholic	S3	Commute from home	No	No	No	No	1	17	4-6 months ago	18	No	No	No	No	I don't know	No		No	I don't know contraception	No			No		No		No		No
Industrial	Mbale High	S3	Male	Catholic	S3	Commute from home	No	No	No						No		No	No	2 weeks after menstruation	Yes		Yes		No			No		No		No	No	No
Industrial	Mbale	S3	Male	Moslem	S3	Commute from home	Yes	No	No	No	1				No		No	No	1 week after menstruation	No		No		No			No		No		No		No
Industrial	Oxford	S3	Female	Born Again	S3	Commute from home	No	No	No						No		No	No	I don't know	No		No		No			No		No		No		No
Industrial	Mbale High	S5	Male	Anglican	S5	Rent a room out within municipality	Yes	No	No	No	1				No	No	No	No	I don't know	No		Yes	Prevents unwanted pregnancy	Yes	Periodic abstinence		No		Yes	No	Yes	Yes	Yes	Girlfriend
Industrial	Mbale High	S2	Female	Born Again	S2	Commute from home	No	No	No	No	1	17	1-3 months ago	17	No	No	No	No	1 week after menstruation	No		Yes	Prevents unwanted pregnancy	No			No		Yes	No	No	No	Yes	Friend
Industrial	Mbale	S4	Male	Catholic	S4	Rent a room out within municipality	No	No	No	No					No		No	No	I don't know	No		No	Dangerous to human life	No			No		No		No		No
Industrial	Mbale	S3	Male	Moslem	S3	Commute from home	Yes	No	No		1				No		No	No	I don't know	Yes	TV	No	Still young	No					No		Yes	Yes	No
Industrial	Mbale	S4	Female	Moslem	S4	Commute from home	No	No	No	No					No		Yes	No	2 weeks after menstruation	Yes	School ( biology lessons)	No	Dangerous to human life	No			No		No		Yes	No	Yes	Friend
Industrial	Mbale	S3	Male	Others	S3	Hostel	No	No	No	No					No	No	No	No	I don't know	No		No	it has side effects	No			No		No		No		No
Industrial	Mbale High	S4	Male	Others	S4	Commute from home	No	No	No								No	No	I don't know	No		No		No			No		No		Yes	Yes	No
Industrial	Mbale	S3	Female	Anglican	S3	Commute from home	No	No	No	No					No		Yes	Yes	1 week after menstruation	No		No		No			No		No		No		No
Industrial	Nkoma	S5	Male	Born Again	S5	Hostel	Yes	No	No						No	No	Yes	Yes	During menstruation	No		No	Dangerous to human life	No			No		No		No	No	Yes	Friend
Industrial	Mbale High	S5	Male	Anglican	S5	Rent a room out within municipality	Yes	No	No		1				No	No	Yes	Yes	I don't know	No		No		No			No		No		No	No	No
Industrial	Mbale	S5	Male	Catholic	S5	Hostel	No	No	No	No					No		Yes	Yes	1 week after menstruation	Yes	Hospital	Yes	Prevents unwanted pregnancy	No			No		No		Yes	Yes	Yes	Relative
Industrial	Oxford	S4	Female	Moslem	S4	Hostel	Yes	No	No	No	>=2		More than a year		No		Yes	Yes	I don't know	No		Yes		No			No		Yes	No	Yes	Yes	No
Industrial	Mbale	S2	Female	Born Again	S2	Commute from home	No	No	No						No		No	No	I don't know	No		No		No			No		No		No		No
Industrial	Mbale High	S6	Male	Moslem	S6	Commute from home	No	No	No	No	>=2				No	No	No	No	1 week after menstruation	Yes	School ( biology lessons)	No		No			No		Yes		Yes	No	No
Industrial	Mbale	S3	Male	Born Again	S3	Commute from home	No	No	No	No					No		Yes	Yes	I don't know	Yes	Radio	No	Still young	No			No		No		No		No
Industrial	Mbale High	S3	Female	Catholic	S3	Commute from home	No	No	No	No					No	No	No	No	During menstruation	No		Yes	Prevention of HIV	No			No		No		No		No
Industrial	Mbale	S4	Female	Anglican	S4	Commute from home	No	No	No	No					No		Yes	Yes	I don't know	Yes	TV	No	Dangerous to human life	No			No		No		No		No
Industrial	Oxford	S2	Male	Anglican	S2	Commute from home	No	No	No	No					No		No	No	I don't know	No		Yes	To avoid STDs	No			No		No		No		Yes
Industrial	Mbale	S5	Female	Others	S5	Hostel	No	No	No	No					No		Yes	Yes	I don't know	No		No	Dangerous to human life	No			Yes	Use of Panadol	No		Yes	Yes	Yes	Relative
Industrial	Nkoma	S6	Female	Moslem	S6	Hostel	No	No	No	No	1				No		Yes	Yes	During menstruation	No		Yes	Prevents unwanted pregnancy	No			No		No		No		No
Northern	Bugisu high	S5	Female	Born Again	S5	Commute from home	Yes	No	No	No					No	No	Yes	No	1 week after menstruation	Yes	TV	Yes	Prevents unwanted pregnancy	No			No		No	No	No	No	No
Industrial	Nkoma	S3	Female	Catholic	S3	Hostel	No	No	Yes	No					No	No	No	No	I don't know	Yes	Hospital	Yes	Prevents unwanted pregnancy	No			No		No	No	No	No	No
Industrial	Nkoma	S3	Male	Born Again	S3	Rent a room out within municipality	No	No	No	No	1		1-3 months ago		No	No	Yes	No	1 week after menstruation	Yes	Hospital	Yes	Prevents unwanted pregnancy	No			No		No		No	No	No
Industrial	Mbale High	S4	Male	Moslem	S4	Hostel	No	No	No						No	No	No	No	During menstruation	Yes	Hospital	Yes	Prevents unwanted pregnancy	Yes	Periodic abstinence		No		No		Yes	No	Yes	Friend
Industrial	Nkoma	S4	Female	Anglican	S4	Commute from home	No	No	No						No		Yes	Yes	During menstruation	Yes	Hospital	No	Dangerous to human life	No			No		No	No	Yes	Yes	Yes	Relative
Industrial	Mbale	S2	Female	Born Again	S2	Hostel	No	No	No	No					No		Yes	Yes	During menstruation	No		No	Affects the reproductive system or organ	No			No		No		No		No
Industrial	Oxford	S4	Female	Moslem	S4	Commute from home	Yes	No	No	No	1	13	More than a year	18	No		Yes	Yes	I don't know	No		Yes	Prevents unwanted pregnancy	No			No		No		Yes	No	No
Industrial	Oxford	S3	Male	Anglican	S3	Rent a room out within municipality	Yes	No	Yes	No	1	15	1-3 months ago	15	No		Yes	No	1 week after menstruation	No		Yes	Prevents unwanted pregnancy	No			No		No		Yes	Yes	No
Industrial	Mbale	S3	Male	Moslem	S3	Commute from home	Yes	No	No	No					No	No		No	During menstruation	Yes	Radio	Yes	Prevention of HIV	No			No		No		No	No	No
Industrial	Mbale	S4	Male	Born Again	S4	Commute from home	No	No	No	No							Yes	Yes	I don't know	Yes	Health Centre	No	Dangerous to human life	No			No		No		No	No	Yes	Doctor
Industrial	Mbale	S2	Female	Catholic	S2	Commute from home	No	No	No						No	No	No	No	1 week after menstruation	No		Yes	Prevents unwanted pregnancy	No			No		No		No		No
Industrial	Mbale	S6	Female	Moslem	S6	Commute from home	No	No	No						No		No	No	2 weeks after menstruation	Yes	Hospital	Yes	Prevents unwanted pregnancy	No			No		No		Yes	No	Yes	Relative
Industrial	Mbale	S2	Female	Catholic	S2	Rent a room out within municipality	Yes	No	No						No	No	No	No	I don't know	Yes	Hospital	Yes	Prevents unwanted pregnancy	No			No		Yes	No	No		No
Industrial	Nkoma	S3	Male	Anglican	S3	Hostel	Yes	No	No	No					No	No	No	No	I don't know	No		No		No			No		No		Yes	Yes	Yes
Industrial	Mbale	S2	Female	Born Again	S2	Commute from home	Yes	No	No	No	>=2				No		No	No	I don't know	No		Yes	Prevention of HIV	No			No		No		Yes	No	No
Industrial	Nkoma	S3	Male	Moslem	S3	Commute from home	Yes	No	No	No					No	No	Yes	Yes	I don't know	No		No		No			No		No		No	No	No
Industrial	Oxford	S3	Male	Catholic	S3	Rent a room out within municipality	No	No	No						No		No	No	2 weeks after menstruation	No		Yes	Prevents unwanted pregnancy	No			No		No		No		No
Industrial	Mbale High	S5	Male	Born Again	S5	Hostel	No	No	No	No					No		No	No	During menstruation	No		No	Dangerous to human life	No			No		No		No	No	No
Industrial	Nkoma	S4	Female	Born Again	S4	Commute from home	No	No	No								No	No	1 week after menstruation	No		Yes	Prevents unwanted pregnancy	No			No		No		Yes	Yes	Yes	Relative
Industrial	Mbale High	S2	Female	Anglican	S2	Commute from home	No	No	No						No		No	No	I don't know	No		No		No			No		No		No	No	No
Industrial	Mbale	S4	Male	Catholic	S4	Commute from home	No	No	No						No	No	No	No	I don't know	Yes	Radio	Yes	Prevents unwanted pregnancy	No			No		Yes	No			No
Industrial	Mbale	S3	Male	Born Again	S3	Hostel	Yes	No	No	No	1	15	More than a year	15	No	No	No	No	During menstruation	No		No	Affects the reproductive system or organ	No			No		Yes	No	Yes	No	No
Industrial	Nkoma	S6	Female	Moslem	S6	Commute from home	No	No	No	No					No	No	No	No	2 weeks after menstruation	Yes	TV	No	May cause miscarriage	No			No		No	No	Yes	No	No
Industrial	Mbale	S3	Male	Moslem	S3	Commute from home	Yes	No	No	No	1		4-6 months ago	16	No		No	No	I don't know	No		Yes	Prevents unwanted pregnancy	No			No		No		No		No
Industrial	Nkoma	S4	Female	Moslem	S4	Commute from home	No	No		No							No	No	I don't know	No		No	Dangerous to human life	No			No		No				No
Industrial	Mbale High	S4	Male	Moslem	S4	Rent a room out within municipality	No	No	No	No					No		No	Yes	During menstruation	Yes	School ( biology lessons)	Yes	Prevention of HIV	No			Yes	Breastfeeding	No		No	No	Yes	Friend
Industrial	Mbale	S2	Female	Anglican	S2	Hostel	No	No							No		No	No	I don't know	No		No	Some of the contraceptives cause diseases	No			No		No		No		No
Industrial	Mbale	S5	Male	Catholic	S5	Hostel	Yes	No	No		1		More than a year		No		Yes	Yes	During menstruation	Yes	Marie Stopes	Yes	Prevents unwanted pregnancy	No			Yes	Counting days after menstruation	No		Yes	No	Yes	Friend
Northern	Bugisu high	S4	Male	Catholic	S4	Hostel	Yes	No	No	No					No	No	No	No	1 week after menstruation	Yes	Hospital	Yes	Prevents unwanted pregnancy	No			No		No	No	No	No	No
Industrial	Mbale	S2	Male	Moslem	S2	Commute from home	No	No	No	No	1				No		No	No	I don't know	Yes	Hospital	No		No			No		No		No		No
Industrial	Oxford	S3	Male	Catholic	S3	Commute from home	Yes	No	No	No	1	17	4-6 months ago		No		No	No	1 week after menstruation	Yes	Hospital	Yes	Prevents unwanted pregnancy	Yes	Condoms	Hospital	No		No		No		No
Industrial	Mbale	S3	Male	Born Again	S3	Rent a room out within municipality	No	No	No	No					No		No	No	I don't know	Yes	Health Centre	Yes	Prevents unwanted pregnancy	No			No		No		No	No	No
Industrial	Oxford	S3	Female	Moslem	S3	Commute from home	No	No	No	No	1				No		No	No	I don't know	No		No		No			No		No		No		No
Industrial	Nkoma	S6	Male	Born Again	S6	Commute from home	Yes	No	No	No					No	No	Yes	Yes	2 weeks after menstruation	No		Yes	Prevents unwanted pregnancy	No			Yes	Vasectomy	No	No	No	No	Yes	Relative
Industrial	Nkoma	S4	Female	Born Again	S4	Hostel	No	No	No	No	1				No	No	No	Yes	I don't know	Yes	School ( biology lessons)	Yes	Prevents unwanted pregnancy	No			No		No		No	No	Yes	Teacher
Industrial	Mbale	S5	Male	Catholic	S5	Hostel	No	No	No						No		Yes	No	I don't know	No		Yes	Prevents unwanted pregnancy	No			No		Yes	Yes	Yes	Yes	No
Industrial	Mbale	S4	Male	Catholic	S4	Commute from home	No	No	No	No					No	No	No	No	I don't know	No		Yes	Prevents unwanted pregnancy	No			No		No		No	No	No
Industrial	Mbale	S2	Female	Catholic	S2	Commute from home	No	No	No	No	1				No	No	Yes	No	During menstruation	Yes	School ( biology lessons)	Yes	Prevents unwanted pregnancy	No			No		No		Yes	Yes	Yes	Relative
Industrial	Mbale	S4	Female	Anglican	S4	Commute from home	Yes	No	No	No	1				No	No	No	No	I don't know	Yes	Homes/Parents	No	Dangerous to human life	No			No		No		No		No
Industrial	Mbale	S2	Male	Catholic	S2	Hostel	No	No	No	No					No		Yes	No	I don't know	No		No	Still young	No			No		No		No		No
Industrial	Oxford	S6	Female	Catholic	S6	Commute from home	No	No	No	No	>=2				No		Yes	No	I don't know	No		No		No			No		No		No		No
Industrial	Mbale	S4	Female	Anglican	S4	Commute from home	No	No	No	No	>=2		More than a year	6	No	No	No	No	During menstruation	Yes	Homes/Parents	No	Dangerous to human life	Yes	IUD	Bought from clinic	No		Yes	Yes	Yes	No	Yes	Friend
Industrial	Mbale	S2	Female	Born Again	S2	Hostel	No	No	No	No					Yes	Yes	No	No	1 week after menstruation	No		No	Some of the contraceptives cause diseases	No			No		No		No	No	No
Industrial	Mbale	S3	Female	Moslem	S3	Commute from home	No	No	No						No		Yes	Yes	I don't know	Yes	TV	No	May lead to cancer of the uterus	No			No		No		No		No
Industrial	Nkoma	S4	Female	Anglican	S4	Hostel	Yes	No	No		1				No		Yes		I don't know	No		Yes	Prevents unwanted pregnancy	No			No		No		Yes	Yes	Yes	Teacher
Industrial	Oxford	S2	Female	Catholic	S2	Commute from home	Yes	No	No		1				No		No	No	I don't know	Yes	Radio	Yes	Prevents unwanted pregnancy	No			Yes	Counting days after menstruation	No		No		Yes	Relative
Industrial	Oxford	S3	Female	Catholic	S3	Commute from home	No	No	No	No	1	10	1-3 months ago	10	No		No	No	1 week after menstruation	Yes	Homes/Parents	No	May lead to cancer of the uterus	No			No		No		No		No
Industrial	Nkoma	S4	Female	Moslem	S4	Hostel	No	No	No	No					No		No	No	1 week after menstruation	No		No		No			No		No		No	No	No
Industrial	Mbale	S6	Female	Catholic	S6	Commute from home	No	No	No	No					No	No	No	No	I don't know	No		No	I don't know contraception	No			No		No		No		No
Industrial	Nkoma	S5	Male	Catholic	S5	Commute from home	Yes	No	No	No	1				No	No	Yes	No	I don't know	Yes	Marie Stopes	No		No			No		No		No
Industrial	Mbale High	S4	Male	Catholic	S4	Commute from home	No	No	No	No					No	No	No	No	I don't know	No		No		No			No		No		No		No
Industrial	Mbale	S4	Female	Anglican	S4	Hostel	No	No	No						No		Yes	Yes	I don't know	No		No	I don't know contraception	No			No		No		No		No
Industrial	Mbale	S2	Male	Anglican	S2	Commute from home	No	No	No	No	1				No	No	No	No	2 weeks after menstruation	Yes	Hospital	Yes	Prevents unwanted pregnancy	Yes	Pills	Health facility	No		Yes	No	No		Yes	Friend
Industrial	Oxford	S4	Male	Anglican	S4	Commute from home	No	No	No	No					No		No	No	I don't know	No		No	Affects the reproductive system or organ	No			No		No		No		No
Industrial	Nkoma	S3	Male	Others	S3	Commute from home	No	No	No	No					No	No	No	No	I don't know	Yes	School ( biology lessons)	Yes	Prevents unwanted pregnancy	No			No		No		No	No	No
Northern	Bugisu high	S6	Female	Catholic	S6	Hostel	Yes	No	No	No					No	No	Yes	Yes	2 weeks after menstruation	Yes	Health Centre	Yes	Might never produce due to contraceptive use	No			No		No	No	No	No	Yes	Relative
Industrial	Mbale	S3	Female	Catholic	S3	Commute from home	Yes	No	No	No	1				No	No	No	No	I don't know	No		Yes		No			No		No		No		No
Industrial	Nkoma	S3	Female	Others	S3	Commute from home	Yes	No	No	No	1				No	No	Yes	No	During menstruation	No		Yes		No			No		No		Yes	Yes	Yes	Friend
Industrial	Oxford	S3	Female	Catholic	S3	Hostel	No	No	No	No	1		1-3 months ago	12	No		No	No	I don't know	No		No		No			No		No		No		No
Industrial	Nkoma	S3	Female	Anglican	S3	Commute from home	Yes	No	No	No	>=2	15		15	No		No		During menstruation	No		No		No			No		No		No		No
Industrial	Nkoma	S3	Female	Catholic	S3	Commute from home	Yes	No	No		1				No	No	No	No	During menstruation	No		No		No			No		No		No	No	No
Northern	Bugisu High	S2	Female	Moslem	S2	Commute from home	Yes	No	No	No	1				No	No	No	No	1 week after menstruation	No		Yes	To avoid STDs	No			No		No		Yes	Yes	Yes	Friend
Industrial	Mbale	S2	Female	Moslem	S2	Commute from home	No	No	No	No					No	No	No	No	1 week after menstruation	Yes	School ( biology lessons)	Yes	To avoid STDs	No			No		No		No		No
Industrial	Nkoma	S3	Male	Moslem	S3	Commute from home	No	No	No								Yes		During menstruation	Yes	TV	No	Dangerous to human life	No			No		No		No		Yes	Friend
Northern	Bugisu High	S4	Male	Catholic	S4	Commute from home	Yes	No	No		1	17	4-6 months ago	15	No	No	Yes	Yes	During menstruation	Yes	School ( biology lessons)	Yes	Prevents unwanted pregnancy	No			No		No		No		No
Industrial	Mbale High	S2	Male	Moslem	S2	Rent a room out within municipality	No	No	No	No							No	No	I don't know	No		No		No			No		No		Yes	Yes	Yes
Industrial	Nkoma	S3	Female	Anglican	S3	Commute from home	Yes	No	No	No	1				No	No	No	No	I don't know	No		No		No			No		No		No	No	No
Industrial	Mbale	S4	Female	Catholic	S4	Hostel	No	No	No	No					No		Yes	Yes	1 week after menstruation	No		No	Dangerous to human life	No			No		No		No		No
Industrial	Mbale	S2	Male	Born Again	S2	Hostel	No	No	No	No					No	No		No	I don't know	No		Yes	Prevents unwanted pregnancy	No			No		No		No		No
Industrial	Nkoma	S3	Male	Anglican	S3	Commute from home	No	No	No	No					No	No	No	No	2 weeks after menstruation	Yes	Radio	No	Can cause bleeding	No			No		No		No	No	No
Industrial	Nkoma	S3	Male	Anglican	S3	Commute from home	Yes	No	No	No	1	13	More than a year	12	No	No	No	No	I don't know	Yes	Health Centre	Yes	Prevents unwanted pregnancy	Yes	Withdrawal method		No		No		No		Yes	Friend
Industrial	Nkoma	S3	Male	Catholic	S3	Rent a room out within municipality	No	No	No	No					No		No	No	During menstruation	Yes	School ( biology lessons)	Yes	Prevents unwanted pregnancy	No			No		No	No	Yes	No	Yes	Teacher
Industrial	Nkoma	S6	Female	Others	S6	Commute from home	No	No	No						No		No	No	I don't know	Yes	Health Centre	Yes	Prevents unwanted pregnancy	No			No		No		Yes	Yes	No
Industrial	Mbale	S2	Male	Moslem	S2	Commute from home	No	No	No	No	1				No	No		No	I don't know	No		No		No			No		No		No		No
Industrial	Mbale	S5	Male	Born Again	S5	Commute from home	Yes	No	No	No	1	12	10-12 months ago	15	No	No	No	No	I don't know	Yes	Radio	No	Dangerous to human life	Yes	Condoms	Hospital	No		No		Yes	Yes	No
Industrial	Mbale	S2	Male	Born Again	S2	Hostel	No	No	No	No					No		No	No	I don't know	Yes	School ( biology lessons)			No			No		No		No		No
Industrial	Nkoma	S5	Male	Moslem	S5	Hostel	Yes	No	No		1				No				1 week after menstruation	Yes	Health Centre	Yes	Prevents unwanted pregnancy	No			No		No		Yes	Yes	Yes	Relative
Industrial	Oxford	S2	Female	Anglican	S2	Commute from home	No	No	No	No	1				No	No	No	No	I don't know	No		No	Dangerous to human life	No			No		No		No		Yes	Relative
Industrial	Mbale High	S5	Male	Born Again	S5	Commute from home	No	No	No	No					No		Yes	Yes	During menstruation	No		No		No			No		No		No	Yes	Yes	Relative
Industrial	Mbale	S2	Male	Born Again	S2	Commute from home	No	No	No	No					No		No	No	I don't know	No		No		No			No		No		Yes	No	No
Industrial	Mbale	S2	Male	Moslem	S2	Commute from home	No	No	No	No	>=2	14	1-3 months ago	13	No	No	No	No	I don't know	No		No	I don't know contraception	Yes	Condoms	Hospital	No		No		No	No	Yes	Relative
Industrial	Mbale	S3	Male	Moslem	S3	Commute from home	No	No	No	No	1		More than a year		No	No	Yes	Yes	I don't know	Yes	Homes/Parents	Yes	Prevents unwanted pregnancy	No			No		No		Yes	Yes	Yes	Friend
Industrial	Mbale	S5	Male	Born Again	S5	Hostel	Yes	No	No	No					No		No	No	I don't know	No		No		No			No		No		No		No
Industrial	Nkoma	S5	Female	Anglican	S5	Commute from home	Yes	No	No		1				No		No	No	2 weeks after menstruation	No		Yes	Prevents unwanted pregnancy	No			No		No		No		Yes	Friend
Industrial	Mbale	S4	Male	Catholic	S4	Hostel	No	No	No			10		10	No		No		I don't know	Yes		Yes	Prevents unwanted pregnancy	No			No		No		No	No	No
Industrial	Nkoma	S3	Male	Born Again	S3	Commute from home	No	No	No	No					No	No	No	Yes	I don't know	No		No	Dangerous to human life	No			No		No		No		No
Industrial	Mbale	S6	Female	Catholic	S6	Commute from home	No	No	No	No					No		Yes	No	I don't know	Yes	School ( biology lessons)	Yes	Prevents unwanted pregnancy	No			No		No		No		No
Industrial	Nkoma	S6	Male	Anglican	S6	Hostel	No	No	No	No					No	No	No	No	I don't know	No		Yes	Prevents unwanted pregnancy	No			No		No	No	No	No	No
Industrial	Mbale	S2	Female	Born Again	S2	Rent a room out within municipality	No	No	No						No		No	No	I don't know	Yes	School ( biology lessons)	Yes	Prevention of HIV	No			No		No		No		No
Industrial	Nkoma	S4	Male	Born Again	S4	Commute from home	No	No	No								No	No	2 weeks after menstruation	Yes	TV	No	it has side effects	No			No		No		No		No
Industrial	Mbale	S4	Male	Anglican	S4	Commute from home	No	No	No						No		Yes	No	I don't know	No		Yes	Prevents unwanted pregnancy	No			Yes	Counting days after menstruation	No		No		No
Industrial	Mbale	S2	Male	Born Again	S2	Commute from home	Yes	No	No	No		14	1-3 months ago	15	No		Yes	Yes	During menstruation	Yes	Hospital	No		No			No		No		Yes	No	Yes	Girlfriend
Industrial	Mbale	S2	Female	Anglican	S2	Rent a room out within municipality	Yes	No	No	No					No	No	No	No	I don't know	No		Yes	Prevents unwanted pregnancy	Yes	Condoms	Bought from clinic	No		No		No		No
Industrial	Nkoma	S3	Female	Catholic	S3	Commute from home	No	No	No	No	>=2				No	No	No	No	I don't know	No	Health Centre	Yes	Prevents unwanted pregnancy	No			No		No	Yes	Yes	Yes	No
Industrial	Nkoma	S3	Female	Catholic	S3	Commute from home	Yes	No	No	No	1				No	No	No	No	I don't know	Yes	Homes/Parents	No		No			No				No		No
Industrial	Oxford	S3	Female	Moslem	S3	Commute from home	Yes	No	No	No	1				No		No	No	1 week after menstruation	No		No		No			No		No		No		No
Northern	Bugisu high	S4	Male	Anglican	S4	Hostel	No	No	No	No					No	No	No	No	2 weeks after menstruation	No		No	Dangerous to human life	No			No		No	No	Yes	No	No
Industrial	Nkoma	S4	Female	Moslem	S4	Rent a room out within municipality	Yes	No	No	No	1				No	No	No	No	2 weeks after menstruation	Yes	Health Centre	No	it has side effects	No					No	No	No	No	No	Teacher
Industrial	Mbale	S3	Female	Moslem	S3	Commute from home	No	No	No	No					No		No	No	I don't know	Yes	Health Centre	No		No			No		No		No		No
Industrial	Mbale	S3	Female	Catholic	S3	Hostel	No	No	No						No		Yes	Yes	1 week after menstruation	No		No		No			No		No		No		Yes	Relative
Industrial	Nkoma	S3	Female	Catholic	S3	Hostel	No	No	No	No					No		No	No	I don't know	No		No	May lead to cancer of the uterus	No			No		No		No	No	No
Industrial	Nkoma	S4	Male	Catholic	S4	Commute from home	Yes	No	No	No	1				No	No	Yes	Yes	I don't know	No		No		No			No		No		No	No	No
Industrial	Nkoma	S6	Male	Catholic	S6	Commute from home	Yes	No	No	No					No	No	No	No	I don't know	Yes	TV	No	it has side effects	No			No		No		No		Yes
Industrial	Mbale	S2	Female	Born Again	S2	Commute from home	No	No	No	No					No		No	No	I don't know	No		No		No			No		No		No		No
Industrial	Nkoma	S3	Female	Anglican	S3	Hostel	Yes	No	No						No		No	No	During menstruation	Yes	School ( biology lessons)	Yes	Prevents unwanted pregnancy	No			No		No		No		No
Industrial	Mbale	S5	Female	Anglican	S5	Commute from home	No	No	No						No	No	Yes	Yes	1 week after menstruation	Yes	School ( biology lessons)	No	Dangerous to human life	No			Yes	Local herbs	No		No		Yes	Teacher
Industrial	Nkoma	S3	Female	Born Again	S3	Commute from home	Yes	No	Yes	No	1	16	4-6 months ago	20	No	No	No	No	During menstruation	No		No		Yes	Pills	Bought from clinic	No		Yes	Yes	Yes	Yes	Yes	Boyfriend
Industrial	Mbale High	S3	Female	Born Again	S3	Hostel	Yes	No	No		1				No		Yes	Yes	2 weeks after menstruation	Yes	Homes/Parents	Yes	Prevents unwanted pregnancy	No			No		No		Yes	No	Yes	Friend
Industrial	Mbale	S2	Male	Born Again	S2	Commute from home	Yes	No	No	No							Yes	Yes	I don't know	No		No	Affects the reproductive system or organ	No			No		No		Yes	No	Yes	Teacher
Industrial	Mbale	S6	Female	Anglican	S6	Hostel	Yes	No	No	No					No		Yes	Yes	2 weeks after menstruation	Yes	School ( biology lessons)	Yes	Prevents unwanted pregnancy	No			No		No		Yes	Yes	Yes	Relative
Industrial	Oxford	S2	Female	Catholic	S2	Commute from home	No	No	No	No					No	No	No	No	2 weeks after menstruation	No		No		No			No		No		No		No
Industrial	Nkoma	S3	Female	Moslem	S3	Rent a room out within municipality	Yes	No	No	No							Yes	Yes	I don't know	Yes	Hospital			No			No		No		No	No	No
Industrial	Mbale	S2	Male	Catholic	S2	Commute from home	No	No	Yes	No	1		1-3 months ago		No		No	No	I don't know	Yes	School ( biology lessons)	No	Prevents unwanted pregnancy	Yes	Withdrawal method		No		No		No		No
Industrial	Mbale	S4	Male	Catholic	S4	Hostel	Yes	No	Yes	No	>=2	16	1-3 months ago	15	No	No	No	Yes	I don't know	Yes		Yes	Prevents unwanted pregnancy	No			No		No		Yes	Yes	No
Industrial	Mbale	S4	Female	Catholic	S4	Commute from home	Yes	No	No	No					No	No	Yes	No	I don't know	No		No	I don't know contraception	No			No		No		No		No
Industrial	Mbale	S3	Female	Moslem	S3	Commute from home	No	No	No						No		No	No	I don't know	Yes	Hospital	No		No			No		No		No		No
Industrial	Mbale High	S3	Male	Catholic	S3	Commute from home	Yes	No	Yes	No	1	14	More than a year	14	No	No	No	No	During menstruation	Yes	Hospital	No	Dangerous to human life	Yes	Condoms	Hospital	No		Yes	No	Yes	Yes	Yes	Relative
Industrial	Oxford	S4	Female	Catholic	S4	Commute from home	Yes	No	No	No	1	20			No		No	No	I don't know	No		No	Can cause bleeding	No			No		No		No		No
Industrial	Mbale	S2	Male	Moslem	S2	Commute from home	No	No	No	No	1		More than a year	15	No	No	Yes	Yes	1 week after menstruation	Yes	Health Centre	Yes	Prevents unwanted pregnancy	Yes	Condoms	Hospital	No		No		Yes	Yes	Yes	Relative
Industrial	Mbale	S2	Male	Born Again	S2	Commute from home	No	No	No	No		15	More than a year	15	No	No	No	No	I don't know	Yes	Radio	Yes	Prevents unwanted pregnancy	No			No		No		No		No
Northern	Bugisu high	S5	Female	Others	S5	Hostel	Yes	No	No	No					No	No	No	No	1 week after menstruation	Yes	Health Centre	Yes	Prevents unwanted pregnancy	No			No		No	No	No	No	No
Industrial	Nkoma	S3	Female	Born Again	S3	Commute from home	Yes	No	No	No					No	No	No	No	I don't know	No		No		No			No		No		No		No
Industrial	Mbale	S3	Female	Anglican	S3	Commute from home	No	No	No	No					No		No	No	I don't know	Yes	Hospital	No	Dangerous to human life	No			No		No		No		No
Industrial	Nkoma	S5	Male	Anglican	S4	Rent a room out within municipality	Yes	No	No		>=2				No		Yes	No	I don't know	No		No		No			No		No		No		No
Industrial	Nkoma	S6	Female	Catholic	S6	Commute from home	Yes	No	No						No		No	No	I don't know	No		No	Still young	No			No		No		No		No
Industrial	Oxford	S6	Male	Born Again	S6	Commute from home	No	No	No	No					No		No	No	I don't know	Yes	Hospital	No	For married people	Yes	Condoms	Bought from clinic	No		No		No		No
Industrial	Nkoma	S4	Female	Anglican	S4	Hostel	Yes	No	No	No	>=2	12	10-12 months ago	14	No	No	Yes	Yes	I don't know	No		Yes	Prevents unwanted pregnancy	No			No		No		No	No	Yes	Friend
Industrial	Mbale	S2	Female	Born Again	S2	Hostel	No	No	No	No					No	No	No	No	1 week after menstruation	Yes	Hospital	Yes	Prevention of HIV	No			No		No		No		No
Industrial	Mbale	S2	Male	Catholic	S2	Commute from home	No	No	No	No					No		No	No	I don't know	No		Yes	Prevents unwanted pregnancy	No			No		No		No		No
Industrial	Nkoma	S3	Male	Moslem	S3	Commute from home	Yes	No	No	No	1				No	No	Yes	Yes	I don't know	Yes	Health Centre	No	Dangerous to human life	No			No		No		Yes	Yes	No
Industrial	Mbale	S4	Male	Catholic	S4	Hostel	No	No	No	No					No		No	No	I don't know	No		Yes	Prevention of HIV	No			No		No		No		No
Industrial	Mbale	S4	Male	Catholic	S4	Hostel	No	No	No						No		No	No	I don't know	No		No	Dangerous to human life	No			No		No		No		No
Industrial	Oxford	S3	Female	Born Again	S3	Commute from home	No	No	No	No					No	No	No	No	1 week after menstruation	No		No	Dangerous to human life	No			No		No		No		No
Industrial	Wanale	S4	Male	Moslem	S4	Commute from home	Yes	No	No						No		No	Yes	During menstruation	Yes	Radio	Yes	Prevents unwanted pregnancy	No			No		No	No	No	Yes	Yes
Industrial	Mbale	S5	Male	Anglican	S5	Hostel	No	No	No	No					No		No	No	I don't know	Yes	Radio	No		No			No		No		No		No
Industrial	Oxford	S3	Female	Born Again	S3	Commute from home	No	No	No						No		Yes	Yes	I don't know	No		No		No			No		No		No		No
Industrial	Mbale	S6	Female	Anglican	S6	Commute from home	Yes	No	No						No		Yes	Yes	2 weeks after menstruation	Yes	School ( biology lessons)	Yes	Prevents unwanted pregnancy	No			No		No		No		No
Industrial	Oxford	S3	Female	Moslem	S3	Commute from home	No	No	No	No	1	16	More than a year	16	No		Yes	Yes	During menstruation	Yes	Hospital	No	Dangerous to human life	Yes	Condoms	Health facility	No		No		No		No
Industrial	Mbale	S2	Male	Anglican	S2	Commute from home	No	No		No					No	No	Yes	Yes	I don't know	Yes	School ( biology lessons)	Yes	Prevents unwanted pregnancy	No			No		No		No		Yes	Doctor
Industrial	Nkoma	S6	Male	Others	S6	Commute from home	No	No									Yes	Yes	During menstruation	Yes		No		No			Yes	Use of Panadol	No		No	No	No
Industrial	Nkoma	S6	Male	Anglican	S6	Rent a room out within municipality	No	No	No	No					No	No	No	No	During menstruation	No		Yes	Prevention of HIV	No			No		No	No	Yes	Yes	No
Industrial	Nkoma	S6	Female	Moslem	S6	Hostel	No	No	No						No	No	No	No	1 week after menstruation	Yes	School ( biology lessons)	No	Dangerous to human life	No			No		No		No		No
Industrial	Mbale	S2	Male	Catholic	S2	Commute from home	No	No	No	No					No	No	No	No	I don't know	No		No	Still young	No			No		No		No		No
Industrial	Mbale	S3	Female	Born Again	S3	Commute from home	Yes	No	No	No	1				No	No	Yes	No	During menstruation	No		No	May lead to cancer of the uterus	No			No		No		No		Yes	Teacher
Industrial	Mbale	S2	Male	Moslem	S2	Hostel	Yes	No	No	No	1				Yes	Yes	Yes	No	During menstruation	No		Yes	Prevention of HIV	No			No		No		No		No
Industrial	Oxford	S3	Female	Catholic	S3	Commute from home	No	No	No		>=2				No		Yes	Yes	During menstruation	Yes	Radio	No	Dangerous to human life	Yes	Condoms	Hospital	Yes	Emergency pill	No		No		No
Industrial	Wanale View	S3	Female	Anglican	S3	Rent a room out within municipality	No	No	No	No					No	No	No	No	1 week after menstruation	No		No	Dangerous to human life	No			No		No		No		Yes	Relative
Industrial	Mbale	S5	Male	Born Again	S5	Hostel	No	No	No						No		Yes	No	1 week after menstruation	No		Yes	Prevents unwanted pregnancy	No			No		No		No		No
Industrial	Mbale	S2	Male	Born Again	S2	Commute from home	No	No	No	No					No		No	No	I don't know	Yes	School ( biology lessons)	Yes	Prevention of HIV	No			No		No		Yes	Yes	Yes	Friend
Industrial	Mbale	S2	Female	Anglican	S2	Commute from home	No	No	No	No					No		No	No	I don't know	Yes	School ( biology lessons)	No	Dangerous to human life	No			No		No		Yes	No	Yes	Friend
Industrial	Nkoma	S3	Female	Anglican	S3	Hostel	No	No	No	No	>=2	14	10-12 months ago		No	No	No	No	I don't know	Yes		No		No			No		No		No	No	No
Industrial	Oxford	S6	Male	Moslem	S6	Commute from home	Yes	No	No	No					No		No	No	1 week after menstruation	No		Yes	Prevention of HIV	Yes	Condoms		No		No		Yes	Yes	No
Industrial	Nkoma	S5	Male	Born Again	S5	Hostel	Yes	No	No						No	No	Yes	No	I don't know			No	Dangerous to human life				No		No
Industrial	Mbale	S2	Male	Moslem	S2	Hostel	No	No	No	No					No		No	No	During menstruation	Yes	Radio	Yes	Prevents unwanted pregnancy	No			No		No		No		No
Industrial	Oxford	S3	Male	Born Again	S3	Rent a room out within municipality	Yes	No	Yes		1		More than a year		No		No	No	I don't know	Yes	Hospital	Yes	Prevents unwanted pregnancy	Yes	Condoms	Hospital	No		No		Yes	Yes	No
Industrial	Nkoma	S4	Female	Anglican	S4	Commute from home	No	No	No						No		No	No	I don't know	No		No		No			No		No		No		No
Industrial	Oxford	S2	Female	Born Again	S2	Hostel	No	No	No						No		Yes	Yes	I don't know	No		No		No			No		No		No		No
Industrial	Nkoma	S3	Male	Catholic	S3	Commute from home	No	No	No	No	1	18	More than a year		No	No	No	No	During menstruation	Yes	Hospital	Yes	Prevention of HIV	No			No		No		Yes	Yes	No
Industrial	Nkoma	S3	Female	Catholic	S3	Commute from home	No	No	No	No					No	No			I don't know	No		Yes		No			No		No	No	No	No	No
Northern	Bugisu high	S6	Male	Moslem	S6	Commute from home	No	No	No	No					No	No	No	No	1 week after menstruation	No		Yes	To avoid STDs	No			Yes	Counting days after menstruation	No	No	No	No	No
Industrial	Oxford	S4	Female	Anglican	S4	Commute from home	No	No	No	No					No		No	No	2 weeks after menstruation	No		No		Yes	Condoms		No		Yes	Yes	No		No
Industrial	Mbale High	S2	Male	Born Again	S2	Commute from home	No	No	No	No					No		Yes	No	During menstruation	Yes	Health Centre	Yes	To avoid STDs	No			No		No	No	No	No	No
Industrial	Mbale	S4	Female	Moslem	S4	Hostel	No	No	No	No	1				No		No	No	I don't know	Yes	School ( biology lessons)	No	Still young	No			No		No		No		No
Industrial	Mbale	S2	Male	Born Again	S2	Rent a room out within municipality	No	No	No	No					No		No	No	I don't know	Yes	Radio	Yes	Prevents unwanted pregnancy	No			No		No		No		No
Industrial	Nkoma	S3	Male	Born Again	S3	Commute from home	No	No	No	No	>=2	16			No		No	Yes	I don't know	No		Yes	Prevents unwanted pregnancy	Yes	Condoms		Yes	Use of Panadol	No		No	No	No
Industrial	Mbale	S2	Male	Anglican	S2	Commute from home	No	No	No						No	No	No	No	I don't know	Yes	Marie Stopes	Yes	Prevention of HIV	No			No		No		Yes	Yes	Yes	Friend
Industrial	Mbale High	S3	Male	Catholic	S3	Commute from home	Yes	No	No		1	11	More than a year	11	No		No	No	1 week after menstruation	No		Yes	Prevention of HIV	No			No		Yes		No	Yes	Yes	Friend
Northern	Bugisu High	S4	Female	Born Again	S4	Hostel	No	No	No	No					No	No	Yes	Yes	1 week after menstruation	Yes	Radio	Yes	Prevention of HIV	No			No		No		No	No	No
Industrial	Nkoma	S6	Female	Catholic	S6	Commute from home	No	No	No	No					No	No	No	No	During menstruation	No		No		No			No		No	No	No	No	No
Industrial	Mbale	S3	Female	Anglican	S3	Hostel	No	No	No	No					No		No	No	I don't know	Yes	Hospital	No	Affects the reproductive system or organ	No			No		No		No		No
Industrial	Nkoma	S3	Male	Moslem	S3	Commute from home	No	No	No	No	>=2	16	More than a year	12	No	No	Yes	Yes	I don't know	Yes	Hospital	Yes	Prevents unwanted pregnancy	Yes	Condoms	Hospital	No		Yes	Yes	Yes	Yes	Yes	Doctor
Industrial	Wanale	S3	Female	Catholic	S3	Hostel	No	No	No						No		No	No	During menstruation	Yes	Health Centre	Yes	Prevents unwanted pregnancy	No			No		No		No		Yes	Relative
Industrial	Mbale	S4	Male	Catholic	S4	Hostel	No	No	No	No					No		No	No	I don't know	No		No	Dangerous to human life	No			No		No		Yes	No	No
Industrial	Nkoma	S4	Female	Catholic	S4	Hostel	No	No	No						No	Yes	Yes	Yes	2 weeks after menstruation	Yes		No		No			No		No		Yes	Yes	Yes	Friend
Industrial	Mbale	S4	Male	Born Again	S4	Commute from home	No	No	No	No			More than a year		No		No	No	2 weeks after menstruation	Yes	School ( biology lessons)	No	Dangerous to human life	No			No		No		No		No
Industrial	Mbale High	S4	Male	Anglican	S4	Commute from home	No	No	No								No	No	I don't know	No		Yes	Prevents unwanted pregnancy	No			No		No		No	No	No
Industrial	Mbale	S2	Female	Moslem	S2	Commute from home	No	No	No	No					No		No	No	I don't know	No		Yes	To avoid STDs	No			No		No		No		No
Industrial	Nkoma	S4	Male	Born Again	S4	Rent a room out within municipality	Yes	No	No		1				No		No	No	During menstruation	Yes	School ( biology lessons)	No	May lead to cancer of the uterus	No			No		No		Yes	No	Yes	Relative
Industrial	Nkoma	S3	Female	Catholic	S3	Rent a room out within municipality	No	No	No	No					No	No	No	No	I don't know	No		No		No			Yes		No	No	Yes	No	No
Industrial	Wanale	S6	Male	Others	S6	Commute from home	Yes	No	No						No		No	No	1 week after menstruation	Yes	Hospital	No	Affects the reproductive system or organ	No			Yes	Counting days after menstruation	Yes		No		Yes	Relative
Industrial	Wanale	S5	Male	Born Again	S5	Hostel	Yes	No	No	No	1				No	No	Yes	Yes	2 weeks after menstruation	Yes	School ( biology lessons)	No		No	Periodic abstinence		Yes	Emergency pill	No	No	Yes	Yes	Yes	Friend
Industrial	Mbale	S4	Male	Born Again	S4	Hostel	No	No	No	No					No	No	No	No	I don't know	No		No	Dangerous to human life	No			No		No		No	No	No
Industrial	Mbale	S2	Female	Anglican	S2	Commute from home	No	No	No	No					No		Yes	No	I don't know	No		No	I don't know contraception	No			No		No		No		No
Industrial	Oxford	S3	Female	Born Again	S3	Commute from home	No	No	No		1				No	No	Yes	No	I don't know	No		No		Yes	Pills	Bought from clinic	No		No		No		No
Industrial	Mbale	S5	Female	Born Again	S5	Hostel	No	No	No	No					No		No	No	I don't know	No		No	Dangerous to human life	No			No		No		Yes	Yes	Yes	Doctor
Industrial	Nkoma	S3	Female	Moslem	S3	Commute from home	Yes	No	No	No	1	15	4-6 months ago	15	No	No	No	No	During menstruation	Yes	Hospital	No		Yes	Withdrawal method		No		No		Yes	No	No
Industrial	Mbale High	S3	Male	Anglican	S3	Hostel	No	No	No	No					No		Yes	No	1 week after menstruation	Yes	School ( biology lessons)	Yes	Prevents unwanted pregnancy	No			No		No		No	No	Yes	Friend
[truncated: 691 more rows]
